# Supplementary material for: Fine-Tuning of Arabidopsis thaliana Response to Endophytic Colonization by Gluconacetobacter diazotrophicus PAL5 Revealed by Transcriptomic Analysis
Source: Plants (Basel). 2024 Jun 21;13(13):1719. doi: 10.3390/plants13131719 (PMC11244368; doi:10.3390/plants13131719)
Supplement: Supplementary file 1 [file plants-13-01719-s001.zip › Table S1.xlsx]

## Sheet: Table S1
Supplementary Table S1 List of differentially expressed genes (DEGs) in the shoots and roots of Arabidopsis thaliana inoculated with Gluconacetobacter diazotrophicus PAL5 at 50 dpi.
		Shoot				Root
Gene Identifier	Cuffdiff Identifier	FPKM_Non-inoculated plants	FPKM_Inoculated plants	Log2 Fold change	p-value	FPKM_Non-inoculated plants	FPKM_Inoculated plants	Log2 Fold change	p-value	Dataset*	Swissprot Identifier
AT1G02205	XLOC_000071	20.2161	9.93114	-1.02547	5e-05	3.87852	2.57345	-0.591806	0.00875	Both	Q0WV76
AT1G04660	XLOC_004386	7.32754	4.45201	-0.718872	0.00165	0.548366	1.3334	1.2819	0.00515	Both	O23018
AT1G12090	XLOC_004829	515.853	380.749	-0.438119	0.0124	14.7593	27.9698	0.922244	5e-05	Both	O65369
AT1G18860	XLOC_000993	0.306247	0.691829	1.17572	0.01	3.47862	5.11341	0.555769	0.0114	Both	Q8VWV6
AT1G21110	XLOC_005310	4.89466	7.41698	0.599622	0.00555	19.1537	14.0123	-0.450925	0.01045	Both	Q9LPU6
AT1G23720	XLOC_005459	0.0712136	0.496079	2.80034	0.00885	56.9582	105.454	0.888645	0.00785	Both	Q9ZUC3
AT1G25550	XLOC_001362	12.16	7.95104	-0.612923	0.0015	3.2705	4.85254	0.569228	0.01625	Both	Q9FPE8
AT1G28290	XLOC_005676	100.253	70.6278	-0.505342	0.0021	291.261	424.906	0.54483	0.00675	Both	Q9FZA2
AT1G32350	XLOC_005901	2.79029	6.40527	1.19885	5e-05	3.71022	1.53017	-1.27781	0.0004	Both	Q8LEE7
AT1G32450	XLOC_005904	6.3118	9.05151	0.520107	0.00425	224.258	327.369	0.545758	0.0041	Both	Q9LQL2
AT1G43800	XLOC_002253	8.61498	14.288	0.729879	0.00495	309.953	479.437	0.629291	0.004	Both	Q84VY3
AT1G56045	XLOC_002852	427.442	295.225	-0.533913	0.00175	175.623	124.542	-0.495848	0.00445	Both	P62120
AT1G60740	XLOC_003092	1.16871	0.265796	-2.13653	0.0084	9.27021	14.3451	0.629882	0.0082	Both	O22711
AT1G62360	XLOC_007230	19.5492	13.4071	-0.544113	0.00265	2.35841	4.31724	0.872298	0.0026	Both	Q38874
AT1G62500	XLOC_003186	38.3489	28.24	-0.441448	0.0088	14.004	27.1987	0.957703	5e-05	Both	Q9SXE7
AT1G68620	XLOC_003533	5.86142	9.75928	0.735524	0.00045	6.49161	4.44418	-0.546659	0.01275	Both	Q9SX25
AT1G68670	XLOC_003536	12.0292	8.70089	-0.467311	0.0092	2.46265	4.12863	0.745452	0.00295	Both	Q8VZS3
AT1G68850	XLOC_007588	0.666428	1.27431	0.935196	0.0183	28.6706	20.7369	-0.46737	0.0044	Both	Q96519
AT1G71870	XLOC_007747	4.03689	2.64835	-0.608152	0.01345	33.6067	44.288	0.398167	0.01565	Both	Q9LE20
AT1G77760	XLOC_008055	4.90467	6.64364	0.437818	0.01765	69.8312	108.508	0.635851	0.0004	Both	P11832
AT2G15960	XLOC_009300	810.72	584.614	-0.471719	0.00455	3.49612	7.334	1.06884	0.01615	Both	Q9XIM6
AT2G18210	XLOC_012138	4.94976	7.38915	0.57805	0.0183	24.0655	16.3091	-0.561291	0.0029	Both	Q9ZPV4
AT2G20724	XLOC_012274	54.1919	39.631	-0.451447	0.01485	21.0217	14.4681	-0.539007	0.0168	Both	-
AT2G21330	XLOC_012318	239.222	331.533	0.470806	0.0092	1.35843	2.27952	0.746795	0.01285	Both	Q9SJU4
AT2G25460	XLOC_012559	0.622763	1.06077	0.768352	0.01725	2.70651	4.50307	0.734473	0.0006	Both	Q9SKK3
AT2G28780	XLOC_012745	0.437256	0.19798	-1.14312	0.013	11.1145	22.8786	1.04155	5e-05	Both	Q84W96
AT2G33850	XLOC_013043	24.4305	17.5541	-0.476874	0.00755	72.8401	55.1833	-0.4005	0.0178	Both	P93019
AT2G38080	XLOC_010582	11.0805	6.55409	-0.757551	0.00035	50.17	69.4629	0.469416	0.0082	Both	O80434
AT2G41310	XLOC_013933	32.461	19.6956	-0.720831	0.0164	339.641	255.73	-0.40939	0.0149	Both	O80365
AT2G45900	XLOC_013730	1.47622	0.787919	-0.905793	0.0026	1.5131	2.30253	0.605714	0.01395	Both	O80829
AT2G46340	XLOC_013748	10.7626	14.6325	0.443154	0.00905	15.9971	20.9834	0.39144	0.0154	Both	Q9SYX2
AT2G47190	XLOC_011107	4.29838	8.99595	1.06548	5e-05	14.6502	7.10004	-1.04502	5e-05	Both	Q39028
AT3G11120	XLOC_014489	339.405	218.457	-0.635658	0.00035	154.479	96.9098	-0.672695	0.0005	Both	P62120
AT3G21080	XLOC_018375	6.63529	10.1481	0.612978	0.0102	2.69546	0.969821	-1.47474	0.0002	Both	Q9LJC4
AT3G23805	XLOC_015273	23.2495	16.0648	-0.533299	0.00745	6.40908	3.3832	-0.921729	0.0035	Both	Q9LK37
AT3G28550	XLOC_018823	0.105063	0.625127	2.57289	0.00435	123.303	212.92	0.788101	0.0009	Both	Q9LJK0
AT3G45930	XLOC_016254	30.0761	20.7807	-0.53337	0.007	18.4734	10.469	-0.819329	0.00085	Both	P59259
AT3G53730	XLOC_019987	172.1	131.378	-0.389521	0.01755	48.226	34.1185	-0.499256	0.00965	Both	P59259
AT3G56020	XLOC_020114	109.467	67.4933	-0.69768	0.0002	96.5087	64.3449	-0.584833	0.00235	Both	P62120
AT3G57260	XLOC_020183	36.6505	58.5776	0.676516	0.0004	5.37049	1.53696	-1.80498	5e-05	Both	P33157
AT4G01250	XLOC_023309	6.09339	4.03441	-0.59489	0.01565	16.992	10.9994	-0.627435	0.0111	Both	O04609
AT4G02290	XLOC_023369	11.8875	7.94064	-0.58212	0.0013	17.6062	25.5252	0.535837	0.00185	Both	O81416
AT4G14060	XLOC_021719	2.89213	7.153	1.30641	0.00015	285.02	205.68	-0.470663	0.00445	Both	O23267
AT4G22010	XLOC_022211	19.1933	12.5628	-0.611453	0.0004	10.1824	13.6745	0.425404	0.0168	Both	O65449
AT4G23680	XLOC_024815	22.6885	30.5302	0.428272	0.01805	248.922	175.819	-0.501603	0.0028	Both	Q9SUQ9
AT4G30650	XLOC_022703	503.506	372.614	-0.434325	0.00835	76.1311	54.0631	-0.493842	0.0045	Both	Q9M095
AT4G31610	XLOC_022758	1.64563	1.00092	-0.717322	0.01675	0.574545	0.267294	-1.10399	0.01385	Both	Q84J39
AT4G37610	XLOC_025576	9.15235	4.1924	-1.12636	0.01895	11.6754	20.5278	0.814113	0.00015	Both	Q6EJ98
AT5G10400	XLOC_030004	57.4369	42.794	-0.42457	0.0138	30.7889	22.3574	-0.461657	0.0149	Both	P59226
AT5G10430	XLOC_030006	35.9502	14.6117	-1.29887	5e-05	155.896	205.467	0.398328	0.01685	Both	Q9ZT16
AT5G15780	XLOC_030288	43.4995	29.2712	-0.571517	0.0005	0.361153	1.01178	1.48621	0.0038	Both	Q9LFU8
AT5G20250	XLOC_026844	29.5652	19.4871	-0.601381	0.0031	43.657	59.9573	0.457724	0.0109	Both	Q8RX87
AT5G22880	XLOC_030657	120.594	86.5258	-0.47895	0.0032	68.3597	51.8496	-0.398815	0.01815	Both	Q9FFC0
AT5G35050	XLOC_033259	7.93074	0	-5	5e-05	0.831257	6.12054	2.88029	0.0002	Both	F4JWV7
AT5G36140	XLOC_031367	0.131581	0.437278	1.7326	0.00835	42.8177	31.6664	-0.435253	0.0103	Both	Q9LVY3
AT5G38020	XLOC_031503	0.337575	0.754976	1.16122	0.0183	30.6424	20.9155	-0.550956	0.00125	Both	Q84MB1
AT5G42380	XLOC_031748	15.3796	10.1363	-0.601489	0.0088	8.4399	12.8946	0.611471	0.00795	Both	Q9FIH9
AT5G43630	XLOC_028147	2.87211	4.02694	0.48757	0.01625	7.19641	9.96289	0.469287	0.00905	Both	Q9FIX7
AT5G54075	XLOC_032435	19.1997	9.26701	-1.05091	0.0147	84.1127	139.99	0.734934	0.00105	Both	Q6ICW5
AT1G01370	XLOC_000024	3.77903	2.18749	-0.788738	0.0149					Shoot	Q8RVQ9
AT1G01480	XLOC_000031	0.256825	0.592218	1.20534	0.00975					Shoot	Q06402
AT1G01600	XLOC_000041	3.92271	2.41447	-0.700146	0.00335					Shoot	Q9LMM1
AT1G01620	XLOC_004224	324.213	207.921	-0.640907	0.0005					Shoot	Q08733
AT1G02070	XLOC_004244	6.79756	3.16075	-1.10475	0.0014					Shoot	Q0IGM8
AT1G02190	XLOC_000070	1.20388	0.516679	-1.22035	0.0015					Shoot	F4HVX8
AT1G02220	XLOC_004251	4.13825	6.70411	0.696025	0.00455					Shoot	Q5PP28
AT1G02335	XLOC_004259	13.3736	7.30792	-0.871855	5e-05					Shoot	Q9FZ27
AT1G02630	XLOC_004275	1.55913	0.641354	-1.28155	0.001					Shoot	Q84XI3
AT1G02640	XLOC_000093	10.5017	6.77577	-0.632162	0.0001					Shoot	Q94KD8
AT1G02790	XLOC_004282	1.86937	0.296384	-2.65702	5e-05					Shoot	P49062
AT1G03870	XLOC_004344	64.8338	47.5521	-0.447239	0.00725					Shoot	Q9ZWA8
AT1G04800	XLOC_004394	64.4738	23.988	-1.4264	5e-05					Shoot	Q9MAS9
AT1G05310	XLOC_004435	7.96536	5.55847	-0.519052	0.01405					Shoot	O23038
AT1G05340	XLOC_004436	3.62819	8.99184	1.30937	5e-05					Shoot	O23035
AT1G05770	XLOC_004464	1.7872	0.74956	-1.25359	0.00815					Shoot	Q9MA49
AT1G06350	XLOC_004491	29.1028	22.0459	-0.400644	0.02015					Shoot	Q9LMI4
AT1G06520	XLOC_004499	0.984681	1.92862	0.969841	0.0055					Shoot	Q9SHJ5
AT1G07620	XLOC_004563	5.9451	8.43956	0.505467	0.0057					Shoot	F4HSD5
AT1G08050	XLOC_004590	2.15261	3.11106	0.531319	0.01895					Shoot	Q9LN03
AT1G08160	XLOC_004603	8.36895	5.42611	-0.625128	0.00885					Shoot	Q8VZ13
AT1G08560	XLOC_004624	13.4277	9.17499	-0.54943	0.00455					Shoot	Q42374
AT1G09200	XLOC_004657	87.7894	59.644	-0.55767	0.00065					Shoot	P59226
AT1G09240	XLOC_000438	6.4136	13.4521	1.06862	5e-05					Shoot	O80483
AT1G09500	XLOC_000458	0.657356	2.07052	1.65525	0.0002					Shoot	O80533
AT1G10370	XLOC_004728	6.86048	3.78489	-0.858059	0.00105					Shoot	Q9FUS8
AT1G10550	XLOC_004740	2.00733	1.00591	-0.996771	0.00855					Shoot	Q8LC45
AT1G10770	XLOC_004754	1.60076	0.561544	-1.51129	0.00415					Shoot	Q9SAC5
AT1G11190	XLOC_004779	2.55738	4.64303	0.860401	0.0027					Shoot	Q9SXA6
AT1G11300	XLOC_000556	3.94243	5.26439	0.417179	0.0161					Shoot	Q9SXB4
AT1G11545	XLOC_004799	24.2746	17.0815	-0.507014	0.00395					Shoot	Q8L9A9
AT1G11600	XLOC_000578	3.73267	1.66336	-1.16611	5e-05					Shoot	Q9SAB7
AT1G11740	XLOC_004807	0.859549	0.301016	-1.51374	0.014					Shoot	F4IAG4
AT1G11850	XLOC_000597	23.2249	7.87306	-1.56067	5e-05					Shoot	O65397
AT1G12080	XLOC_000612	34.3275	12.6724	-1.43767	5e-05					Shoot	Q8LC93
AT1G12570	XLOC_004853	3.99703	2.71391	-0.558554	0.0128					Shoot	Q66GI5
AT1G12845	XLOC_004868	34.5887	22.8924	-0.595433	0.00175					Shoot	Q0IGM1
AT1G12940	XLOC_000663	10.3357	17.2508	0.739019	0.0001					Shoot	Q9LPV5
AT1G13210	XLOC_004886	39.7079	54.3226	0.452128	0.00785					Shoot	Q9SAF5
AT1G13480	XLOC_004902	0.164376	0.516564	1.65195	0.0122					Shoot	Q56Y29
AT1G13670	XLOC_000702	4.94939	3.06185	-0.692847	0.0191					Shoot	Q9LMY0
AT1G13710	XLOC_004917	6.63627	3.85542	-0.783485	0.0002					Shoot	Q9LMX7
AT1G14180	XLOC_000730	4.33058	2.86413	-0.596462	0.01155					Shoot	Q9XI69
AT1G14760	XLOC_004976	3.1635	1.38788	-1.18863	0.01365					Shoot	F4HXU3
AT1G14900	XLOC_004985	22.9752	15.4873	-0.568994	0.00225					Shoot	Q43386
AT1G15330	XLOC_000784	0.874749	0.250133	-1.80617	0.0073					Shoot	Q9XI37
AT1G15360	XLOC_000785	1.16747	0.473661	-1.30145	0.017					Shoot	Q9XI33
AT1G15380	XLOC_000787	2.13513	3.94344	0.885133	0.0063					Shoot	Q9XI31
AT1G15410	XLOC_000789	42.171	55.2718	0.390292	0.0137					Shoot	Q9XI28
AT1G15550	XLOC_005028	1.90797	0.871595	-1.13031	0.0048					Shoot	Q39103
AT1G16850	XLOC_005085	21.3602	14.543	-0.554605	0.0047					Shoot	Q9FE54
AT1G16916	XLOC_005090	41.0949	29.5217	-0.477183	0.01835					Shoot	B3H6R5
AT1G16950	XLOC_000881	0.493668	1.59328	1.69039	0.01415					Shoot	Q9FZ54
AT1G17020	XLOC_000886	5.19534	7.36746	0.503948	0.0174					Shoot	Q39224
AT1G17620	XLOC_000928	57.5654	44.0858	-0.384887	0.0191					Shoot	Q9LNP3
AT1G18650	XLOC_005176	44.5678	33.3012	-0.420428	0.01985					Shoot	Q9FZ86
AT1G18940	XLOC_000999	1.07183	2.28538	1.09235	0.00815					Shoot	Q9LMD4
AT1G19250	XLOC_005207	0.268742	0.898825	1.74182	0.00185					Shoot	Q9LMA1
AT1G19440	XLOC_001031	7.33688	5.38551	-0.446084	0.01645					Shoot	Q9LN49
AT1G20850	XLOC_001111	21.5275	12.2771	-0.810218	5e-05					Shoot	Q9LM66
AT1G21240	XLOC_001130	5.43313	8.30914	0.612916	0.0009					Shoot	Q9LMN8
AT1G21500	XLOC_005337	124.542	88.169	-0.498284	0.00315					Shoot	Q9LPK9
AT1G21590	XLOC_005347	30.057	40.4321	0.4278	0.00925					Shoot	Q8VZG4
AT1G21740	XLOC_001162	2.86105	1.96565	-0.541541	0.01225					Shoot	Q9XI02
AT1G22380	XLOC_005388	1.42408	0.683223	-1.0596	0.00655					Shoot	Q9LMF1
AT1G22770	XLOC_001221	34.0509	46.3162	0.443825	0.00895					Shoot	Q9SQI2
AT1G22885	XLOC_001230	44.9927	32.9194	-0.450756	0.01965					Shoot	Q8LE06
AT1G23240	XLOC_005427	1.77069	0	-5	0.0174					Shoot	B3H7A9
AT1G24260	XLOC_005497	4.66978	2.89309	-0.690742	0.01725					Shoot	O22456
AT1G25230	XLOC_005532	42.2373	26.7942	-0.656594	0.0001					Shoot	Q8VYU7
AT1G25430	XLOC_005543	0.902127	1.44704	0.681701	0.00345					Shoot	A0A178W7N3
AT1G25450	XLOC_005545	12.9646	8.75518	-0.56637	0.0018					Shoot	Q9C6L5
AT1G25510	XLOC_005548	6.40796	4.64022	-0.465672	0.01985					Shoot	Q9C6M0
AT1G26450	XLOC_005581	8.84767	5.11906	-0.789418	0.00075					Shoot	Q9FZD0
AT1G26820	XLOC_005601	5.36441	2.73471	-0.97203	0.00055					Shoot	P42815
AT1G29500	XLOC_001577	6.24923	3.66845	-0.768507	0.01535					Shoot	Q9C7Q1
AT1G29520	XLOC_001579	13.975	8.59409	-0.701429	0.0016					Shoot	Q9C7P9
AT1G29920	XLOC_005757	61.0003	42.7986	-0.511252	0.00245					Shoot	P0CJ48
AT1G30795	XLOC_001659	1.11573	0	-5	5e-05					Shoot	Q9SY21
AT1G31040	XLOC_005817	5.77089	3.09729	-0.897786	0.0058					Shoot	F4I7U9
AT1G31310	XLOC_005834	1.39807	0.664374	-1.07337	0.00385					Shoot	F4I9C1
AT1G31540	XLOC_005854	10.0556	13.7738	0.453927	0.00505					Shoot	Q8LPH7
AT1G31935	XLOC_001719	5.79561	2.74567	-1.0778	0.00365					Shoot	-
AT1G32100	XLOC_005887	7.89843	4.52418	-0.803909	0.001					Shoot	Q9FVQ6
AT1G32170	XLOC_001732	7.25133	4.27971	-0.760734	0.0013					Shoot	Q38908
AT1G32900	XLOC_005927	15.2496	27.243	0.837116	5e-05					Shoot	Q9MAQ0
AT1G32928	XLOC_001783	33.9474	20.0064	-0.762841	0.0088					Shoot	Q56XA0
AT1G33140	XLOC_001799	126.484	96.3851	-0.392077	0.02015					Shoot	P49209
AT1G33800	XLOC_001832	3.32255	2.07982	-0.675833	0.0198					Shoot	Q9LQ32
AT1G33811	XLOC_001834	10.1613	5.18819	-0.969777	5e-05					Shoot	Q8L5Z1
AT1G33930	XLOC_001841	1.99737	4.21018	1.07578	0.00015					Shoot	Q9C8V0
AT1G34245	XLOC_001863	3.43708	1.80336	-0.930493	0.0157					Shoot	Q8LC53
AT1G35140	XLOC_001918	7.74084	3.43372	-1.17272	5e-05					Shoot	Q9C6E4
AT1G35612	XLOC_001954	47.6014	34.8718	-0.448943	0.01075					Shoot	Q8GY77
AT1G35710	XLOC_001965	30.4351	45.0186	0.564784	0.00145					Shoot	Q9LP24
AT1G35780	XLOC_006085	19.7175	14.9453	-0.39979	0.0183					Shoot	Q9LP18
AT1G36920	XLOC_002034	0.147636	0.527853	1.8381	0.00555					Shoot	F4I394
AT1G43160	XLOC_002220	1.6504	0.578229	-1.5131	0.00375					Shoot	Q7G1L2
AT1G43790	XLOC_002252	26.6617	15.1766	-0.812921	0.0005					Shoot	Q8LBX7
AT1G44760	XLOC_006383	30.1721	20.4058	-0.564231	0.00125					Shoot	Q9LPF5
AT1G48260	XLOC_006484	3.36911	6.4335	0.933235	0.00075					Shoot	Q94C40
AT1G48350	XLOC_002421	325.052	247.362	-0.394049	0.01985					Shoot	Q9SX68
AT1G49500	XLOC_006553	2.07806	0.606767	-1.77603	0.0003					Shoot	Q9XIB7
AT1G49860	XLOC_002506	0.210259	0.806676	1.93982	0.00795					Shoot	Q9C6C8
AT1G51060	XLOC_002568	157.005	120.46	-0.382256	0.01905					Shoot	Q9C681
AT1G51790	XLOC_006668	1.17404	2.18566	0.896591	0.01695					Shoot	F4IB60
AT1G52030	XLOC_006680	25.3025	35.8984	0.504642	0.00195					Shoot	Q9SAV1
AT1G52040	XLOC_006681	115.981	155.107	0.419369	0.0129					Shoot	Q9SAV0
AT1G52700	XLOC_006726	3.76721	2.19278	-0.780738	0.0114					Shoot	F4IEJ8
AT1G52827	XLOC_006732	11.3555	4.92931	-1.20393	0.0053					Shoot	Q3ECR7
AT1G53520	XLOC_006773	13.3895	8.59679	-0.639227	0.0018					Shoot	Q9C8L2
AT1G54020	XLOC_006805	15.9256	21.3505	0.422927	0.01575					Shoot	Q9C5N8
AT1G54570	XLOC_006834	12.0688	33.991	1.49387	5e-05					Shoot	Q9ZVN2
AT1G55770	XLOC_006905	1.0989	0.2366	-2.21554	0.01835					Shoot	F4I1W9
AT1G56650	XLOC_006962	14.7088	24.0569	0.709775	0.0003					Shoot	Q9FE25
AT1G58270	XLOC_007011	33.2497	24.6953	-0.429105	0.00985					Shoot	Q9SLV3
AT1G60450	XLOC_007091	0.670823	1.6785	1.32317	0.00825					Shoot	Q4PSY4
AT1G60810	XLOC_007117	16.1052	11.842	-0.443619	0.0108					Shoot	O22718
AT1G61563	XLOC_007173	3.12867	0.660334	-2.24428	0.0016					Shoot	Q1ECR9
AT1G61566	XLOC_007174	3.30039	0.434362	-2.92567	0.0012					Shoot	Q3ECL0
AT1G61760	XLOC_007192	1.31416	0.430043	-1.61159	0.01095					Shoot	Q9SYB2
AT1G61800	XLOC_003148	6.19244	9.97742	0.688159	0.0012					Shoot	Q94B38
AT1G62370	XLOC_003177	8.08102	12.3382	0.610524	0.0149					Shoot	O48801
AT1G62480	XLOC_003185	473.459	310.295	-0.609597	0.00065					Shoot	Q9SXE9
AT1G62510	XLOC_007237	3.99949	1.67387	-1.25663	0.00045					Shoot	Q9SXE6
AT1G62710	XLOC_007246	8.48847	15.3262	0.85242	5e-05					Shoot	Q39044
AT1G62760	XLOC_007249	7.13833	23.9714	1.74766	5e-05					Shoot	Q9SI74
AT1G62770	XLOC_007251	6.71727	4.24807	-0.661066	0.01215					Shoot	Q9SI72
AT1G64170	XLOC_007329	6.78401	8.97289	0.403433	0.02015					Shoot	Q1HDT3
AT1G64590	XLOC_003306	0.213285	0.821817	1.94604	0.0018					Shoot	Q9SGV6
AT1G64780	XLOC_007357	11.102	14.6764	0.402672	0.0175					Shoot	Q9ZPJ8
AT1G64900	XLOC_003327	27.4564	39.2656	0.516123	0.00135					Shoot	Q42602
AT1G65310	XLOC_003350	3.18275	1.4215	-1.16286	0.01					Shoot	O80803
AT1G65450	XLOC_003358	2.87915	1.67486	-0.781607	0.00465					Shoot	Q8LDZ6
AT1G65730	XLOC_003374	0.583365	1.05102	0.849319	0.01075					Shoot	Q9SHY2
AT1G66100	XLOC_007427	38.7539	20.8727	-0.892722	5e-05					Shoot	Q9C8D6
AT1G66380	XLOC_003407	43.2996	65.3544	0.593929	0.00045					Shoot	Q9FNV8
AT1G66430	XLOC_003409	34.9869	25.5162	-0.455401	0.00525					Shoot	Q9C524
AT1G66850	XLOC_003435	35.6727	12.4871	-1.51438	5e-05					Shoot	Q9C9N7
AT1G67260	XLOC_007496	1.95339	0.801305	-1.28556	0.0016					Shoot	Q9FYG7
AT1G67800	XLOC_007531	24.0762	34.1476	0.50418	0.00205					Shoot	Q8LB88
AT1G67910	XLOC_007539	7.82621	4.02725	-0.958518	0.00185					Shoot	Q9C9V7
AT1G68945	XLOC_003554	75.7921	52.5894	-0.527274	0.0075					Shoot	Q3ECF8
AT1G70000	XLOC_007657	13.0105	17.8606	0.457105	0.01335					Shoot	O04544
AT1G70470	XLOC_007682	7.0792	4.55638	-0.6357	0.00745					Shoot	Q9CAL7
AT1G70500	XLOC_007684	0.524216	0.226878	-1.20825	0.0156					Shoot	Q9CAL5
AT1G70680	XLOC_003653	0.252679	1.98731	2.97544	0.0002					Shoot	Q9CAB8
AT1G70720	XLOC_003656	1.42566	0.330023	-2.11099	0.0022					Shoot	Q1PFE5
AT1G70850	XLOC_007696	1.48717	4.61249	1.63297	5e-05					Shoot	Q9SSK7
AT1G72230	XLOC_003740	22.2296	9.54148	-1.2202	5e-05					Shoot	Q9C7T2
AT1G72260	XLOC_007760	34.4091	66.9045	0.959312	5e-05					Shoot	Q42596
AT1G72290	XLOC_003743	1.46674	0.0552761	-4.72982	0.00265					Shoot	Q9C7S6
AT1G72430	XLOC_007770	70.5678	53.313	-0.404521	0.0163					Shoot	Q9C9E1
AT1G72700	XLOC_003765	9.46597	13.0395	0.462062	0.00475					Shoot	Q9SGG3
AT1G73260	XLOC_007810	9.8906	14.3601	0.537939	0.0127					Shoot	Q8RXD5
AT1G73330	XLOC_007816	160.568	249.426	0.63543	0.0002					Shoot	Q39091
AT1G74460	XLOC_007873	0.989637	1.86608	0.915043	0.00975					Shoot	Q9CA68
AT1G74710	XLOC_003872	4.92477	7.8662	0.67561	0.00055					Shoot	Q9S7H8
AT1G75240	XLOC_003894	20.7527	14.586	-0.508712	0.0032					Shoot	Q9FRL5
AT1G75550	XLOC_007925	2.02884	0.662306	-1.61508	0.0101					Shoot	Q9LQZ8
AT1G75750	XLOC_007936	1054.05	519.688	-1.02022	5e-05					Shoot	P46689
AT1G75880	XLOC_003929	4.75675	3.15811	-0.590914	0.01565					Shoot	Q94CH8
AT1G75910	XLOC_003932	9.18722	5.60689	-0.712427	0.00455					Shoot	Q0WUV7
AT1G76930	XLOC_008001	63.8269	85.4054	0.420161	0.0172					Shoot	Q38913
AT1G77380	XLOC_008035	1.28634	2.04851	0.6713	0.0191					Shoot	Q39134
AT1G77640	XLOC_004019	7.09623	4.50605	-0.655189	0.0113					Shoot	Q9CAP4
AT1G77700	XLOC_004021	2.23762	1.13318	-0.981592	0.0061					Shoot	Q9CA24
AT1G77870	XLOC_004032	5.41205	3.14767	-0.781888	0.0173					Shoot	Q9SH14
AT1G78430	XLOC_004068	4.3777	2.36364	-0.88916	0.0013					Shoot	Q9M9F9
AT1G78865	XLOC_008121	2.02759	1.14866	-0.81981	0.01475					Shoot	-
AT1G79680	XLOC_008170	1.22709	1.89699	0.628469	0.01855					Shoot	Q8VYA3
AT1G79900	XLOC_008181	2.62432	5.1577	0.974782	0.00385					Shoot	Q9CA93
AT1G80130	XLOC_008190	536.975	744.17	0.470778	0.0158					Shoot	Q9SSC6
AT1G80160	XLOC_008395	18.2713	121.602	2.73452	5e-05					Shoot	Q9SSC3
AT2G01520	XLOC_008423	11.2103	21.619	0.947479	5e-05					Shoot	Q9ZVF3
AT2G02100	XLOC_008455	485.568	341.852	-0.506302	0.0024					Shoot	Q39182
AT2G02130	XLOC_008457	167.93	125.654	-0.4184	0.01175					Shoot	Q9ZUL7
AT2G04780	XLOC_008626	24.317	16.5998	-0.550795	0.00115					Shoot	Q9SJ81
AT2G05540	XLOC_008676	32.5784	19.5775	-0.734719	0.00025					Shoot	Q9SL13
AT2G05790	XLOC_008693	56.2453	42.9413	-0.389368	0.01505					Shoot	F4IHD3
AT2G06850	XLOC_008759	204.581	137.195	-0.57645	0.00065					Shoot	Q39099
AT2G07170	XLOC_008792	1.57108	1.02093	-0.621878	0.02015					Shoot	F4IK92
AT2G13820	XLOC_011872	32.1609	21.5524	-0.577463	0.01965					Shoot	Q9ZQI8
AT2G14560	XLOC_009198	232.098	327.553	0.496997	0.0064					Shoot	Q9ZQR8
AT2G14890	XLOC_009226	225.536	144.003	-0.647257	5e-05					Shoot	Q9C5S0
AT2G15080	XLOC_009245	22.1087	30.3413	0.456668	0.00565					Shoot	Q9ZUK3
AT2G16850	XLOC_009351	10.1849	6.26052	-0.702073	0.00065					Shoot	Q9ZVX8
AT2G17230	XLOC_012088	45.2343	33.932	-0.414771	0.00945					Shoot	Q9SII5
AT2G17880	XLOC_012119	10.782	7.59474	-0.505547	0.0179					Shoot	O48828
AT2G18230	XLOC_012139	70.3764	98.4999	0.485031	0.0149					Shoot	P21216
AT2G18328	XLOC_009443	121.97	82.7632	-0.559465	0.0005					Shoot	Q1G3C4
AT2G18550	XLOC_012156	3.18704	1.59869	-0.995333	0.0145					Shoot	Q9ZU70
AT2G19190	XLOC_012182	0.33683	0.778871	1.20936	0.0019					Shoot	O64483
AT2G19500	XLOC_012199	0.07145	0.513845	2.84633	0.00445					Shoot	Q9FUJ3
AT2G20670	XLOC_012270	6.59306	3.44012	-0.938489	0.0002					Shoot	Q9SIU5
AT2G20870	XLOC_012286	36.2814	18.3633	-0.982406	5e-05					Shoot	P47925
AT2G21140	XLOC_012302	20.7407	8.64185	-1.26305	5e-05					Shoot	Q9SKP9
AT2G21500	XLOC_012328	29.6541	38.6166	0.380991	0.016					Shoot	Q8RWF9
AT2G22920	XLOC_009719	2.00532	3.16362	0.657742	0.01865					Shoot	O81009
AT2G23120	XLOC_009734	228.308	154.5	-0.563378	0.00075					Shoot	Q8S8R1
AT2G23130	XLOC_009735	11.6835	7.19178	-0.700045	0.0015					Shoot	Q3EBV5
AT2G23540	XLOC_009756	1.81656	3.32961	0.874145	0.0026					Shoot	O80470
AT2G24762	XLOC_009826	45.2008	27.6381	-0.709691	5e-05					Shoot	Q8S8A0
AT2G24850	XLOC_012520	13.2227	20.164	0.608768	0.00025					Shoot	Q9SK47
AT2G25060	XLOC_009848	24.3668	14.8801	-0.711534	0.0002					Shoot	Q9SK27
AT2G25210	XLOC_009856	260.278	179.541	-0.535742	0.0018					Shoot	P51424
AT2G25440	XLOC_009870	0.380861	0.840499	1.14198	0.0055					Shoot	Q9SKK5
AT2G25625	XLOC_009883	12.9019	30.8555	1.25795	5e-05					Shoot	Q94CB8
AT2G25900	XLOC_009900	36.3091	27.9098	-0.379561	0.01875					Shoot	O82307
AT2G26010	XLOC_009906	12.9273	23.472	0.860524	0.00185					Shoot	O80995
AT2G27300	XLOC_012662	0.95233	0.317444	-1.58496	0.0105					Shoot	Q9XIN7
AT2G27385	XLOC_012668	106.235	62.0067	-0.776769	5e-05					Shoot	Q6NLE8
AT2G27740	XLOC_009995	3.20213	1.44662	-1.14634	0.00295					Shoot	Q9ZUX5
AT2G28315	XLOC_010028	4.62787	2.81453	-0.717457	0.00725					Shoot	F4IHS9
AT2G28410	XLOC_010035	22.005	13.3832	-0.717401	0.0002					Shoot	Q9SKM9
AT2G28740	XLOC_012743	77.7243	58.075	-0.420447	0.01595					Shoot	P59259
AT2G29110	XLOC_012765	0.340676	0.712472	1.06443	0.0037					Shoot	Q9C5V5
AT2G29120	XLOC_012766	7.77502	12.3868	0.671885	0.0001					Shoot	Q8LGN0
AT2G29350	XLOC_010082	12.791	17.4175	0.445406	0.01385					Shoot	Q9ZW18
AT2G29670	XLOC_012797	73.6132	114.825	0.641401	0.00035					Shoot	O82388
AT2G30210	XLOC_012822	1.59379	2.88805	0.857636	0.0012					Shoot	Q56YT0
AT2G30370	XLOC_012835	3.53542	2.01133	-0.813737	0.0153					Shoot	Q1PEY6
AT2G30432	XLOC_012840	1.97691	0.63179	-1.64573	0.00815					Shoot	D3GKW6
AT2G32660	XLOC_012967	0.240058	0.829627	1.78908	0.0002					Shoot	Q0WRZ8
AT2G32680	XLOC_012970	2.79173	4.78877	0.778494	0.00015					Shoot	O48849
AT2G32690	XLOC_012971	279.801	210.819	-0.408395	0.0113					Shoot	O48848
AT2G33810	XLOC_010329	42.2553	27.3376	-0.628249	0.0018					Shoot	P93015
AT2G34330	XLOC_013071	0.430333	0	-5	0.0051					Shoot	O80782
AT2G34430	XLOC_010373	354.545	130.912	-1.43738	5e-05					Shoot	Q39142
AT2G34540	XLOC_010376	0.617282	0.2467	-1.32317	0.0176					Shoot	Q84WR1
AT2G34960	XLOC_013107	2.78852	4.51818	0.696243	0.0027					Shoot	O64759
AT2G35120	XLOC_013117	49.5815	37.4984	-0.402971	0.0158					Shoot	O82179
AT2G35310	XLOC_010421	1.66957	0.914683	-0.868133	0.0201					Shoot	Q5PNU4
AT2G35380	XLOC_010425	0.666666	1.55359	1.22057	0.0038					Shoot	Q9SLH7
AT2G36050	XLOC_013173	10.4755	6.3126	-0.730713	0.00085					Shoot	Q9SJ45
AT2G36120	XLOC_010469	116.2	77.3994	-0.586211	0.0006					Shoot	Q9SIH2
AT2G36830	XLOC_010513	343.401	240.109	-0.516201	0.0039					Shoot	P25818
AT2G37470	XLOC_010551	45.3312	33.073	-0.454849	0.01095					Shoot	Q9ZUS0
AT2G37750	XLOC_010563	5.49822	11.4631	1.05996	0.00045					Shoot	O80943
AT2G38390	XLOC_010597	1.29109	2.32078	0.846021	0.0114					Shoot	O80912
AT2G38810	XLOC_013331	12.0536	7.68102	-0.6501	0.0088					Shoot	Q9SII0
AT2G39210	XLOC_013349	10.1372	14.1064	0.476683	0.00545					Shoot	O80960
AT2G39330	XLOC_013357	39.3321	62.9417	0.678308	5e-05					Shoot	O80948
AT2G39900	XLOC_010683	48.8498	31.6878	-0.624423	0.00025					Shoot	O04193
AT2G40320	XLOC_010708	3.10909	1.31296	-1.24367	0.0001					Shoot	F4IH21
AT2G40840	XLOC_010736	66.8414	95.5709	0.51583	0.0025					Shoot	Q8RXD9
AT2G41380	XLOC_010767	11.1574	15.4897	0.473304	0.0127					Shoot	Q9ZVC3
AT2G41650	XLOC_010788	164.292	111.023	-0.565411	0.0006					Shoot	O22226
AT2G41905	XLOC_010799	5.01578	2.07287	-1.27484	0.01475					Shoot	Q3EBI2
AT2G42170	XLOC_010813	1.50038	0.602084	-1.31729	0.0011					Shoot	Q8GWA5
AT2G42380	XLOC_013541	9.49291	6.74697	-0.49261	0.0155					Shoot	F4IN23
AT2G42530	XLOC_013553	251.998	181.399	-0.474247	0.004					Shoot	Q9SIN5
AT2G42570	XLOC_013556	13.7731	9.14912	-0.590145	0.0021					Shoot	Q9SIN2
AT2G42840	XLOC_013571	83.7089	52.8258	-0.664138	5e-05					Shoot	Q9S728
AT2G42870	XLOC_013573	15.2861	9.11099	-0.74654	0.00055					Shoot	Q9SJH0
AT2G42900	XLOC_010849	3.90978	2.07891	-0.911259	0.0043					Shoot	Q9SJG7
AT2G43000	XLOC_013581	7.36635	11.2504	0.610954	0.0065					Shoot	Q9SK55
AT2G43120	XLOC_010869	10.0258	5.76103	-0.799318	0.00045					Shoot	Q9ZW82
AT2G43500	XLOC_010889	27.244	40.8048	0.582801	0.01235					Shoot	O22864
AT2G44745	XLOC_013674	7.37427	4.85649	-0.602587	0.0186					Shoot	Q93WY4
AT2G44990	XLOC_010978	0.229074	0.558359	1.28538	0.00975					Shoot	Q7XJM2
AT2G45080	XLOC_010986	5.15086	2.88937	-0.834055	0.00825					Shoot	Q9SHD3
AT2G46430	XLOC_011067	20.4706	28.6477	0.484865	0.00275					Shoot	Q9SKD7
AT2G46630	XLOC_011079	11.6304	8.43676	-0.463143	0.01805					Shoot	Q9ZNU3
AT2G46830	XLOC_011094	1.82569	2.94012	0.687431	0.0069					Shoot	P92973
AT2G46950	XLOC_013780	0.554981	1.31712	1.24688	0.00065					Shoot	F4IK45
AT2G47030	XLOC_013787	0.579057	0.133188	-2.12024	0.0011					Shoot	O80722
AT2G47040	XLOC_013788	1.32414	0.32402	-2.0309	5e-05					Shoot	Q5MFV8
AT2G47050	XLOC_013789	1.4503	0.229459	-2.66004	0.00085					Shoot	O80720
AT2G47930	XLOC_013830	33.0653	21.8701	-0.596357	0.0005					Shoot	Q94F57
AT3G01060	XLOC_017206	10.4027	14.3383	0.462921	0.00785					Shoot	Q8RWI4
AT3G01170	XLOC_013959	20.847	28.2051	0.436119	0.0104					Shoot	Q6NLZ8
AT3G01190	XLOC_017214	0.157943	1.18062	2.90207	0.00065					Shoot	Q43735
AT3G01240	XLOC_017217	1.43847	0.281841	-2.35158	0.00455					Shoot	Q9MAD3
AT3G01270	XLOC_017219	1.02916	0.224488	-2.19675	0.00025					Shoot	Q9SRH4
AT3G01420	XLOC_017240	1.06709	3.48206	1.70625	5e-05					Shoot	Q9SGH6
AT3G01490	XLOC_017244	20.3728	14.5766	-0.482993	0.0073					Shoot	Q9SSA4
AT3G01990	XLOC_014007	3.70109	5.58256	0.592976	0.01035					Shoot	Q9SGA0
AT3G02120	XLOC_014014	16.2781	10.6002	-0.618845	0.01485					Shoot	Q8L9N1
AT3G02310	XLOC_017283	1.37528	0.668884	-1.0399	0.0082					Shoot	P29384
AT3G02640	XLOC_017296	19.2907	12.4059	-0.636876	0.00115					Shoot	Q9M878
AT3G02840	XLOC_014060	11.6658	7.82375	-0.576355	0.016					Shoot	Q9M8S5
AT3G04570	XLOC_014150	0.415843	0.950006	1.1919	0.0076					Shoot	Q9SR17
AT3G05400	XLOC_014192	0.664077	1.29258	0.960834	0.00745					Shoot	Q8VZT3
AT3G05470	XLOC_017472	1.99393	1.22963	-0.69739	0.00715					Shoot	Q9MA60
AT3G05600	XLOC_017477	4.3331	2.68544	-0.690242	0.00845					Shoot	Q9M9W5
AT3G05630	XLOC_014209	2.50069	3.69204	0.562091	0.0113					Shoot	Q9M9W8
AT3G05727	XLOC_014213	66.7828	40.9714	-0.704857	0.0002					Shoot	Q56XB0
AT3G05730	XLOC_014214	159.331	113.982	-0.483226	0.00385					Shoot	Q9M9M3
AT3G05880	XLOC_017502	522.747	302.853	-0.787497	5e-05					Shoot	Q9ZNQ7
AT3G05890	XLOC_017503	14.768	4.26455	-1.79201	5e-05					Shoot	Q9ZNS6
AT3G06160	XLOC_014235	2.23481	1.2902	-0.792553	0.0192					Shoot	Q9M8K2
AT3G07350	XLOC_014304	2.24363	1.03161	-1.12094	0.0007					Shoot	Q9SRT1
AT3G07850	XLOC_017629	0.953934	0.0952197	-3.32456	0.0005					Shoot	P49063
AT3G08770	XLOC_017654	99.5839	64.523	-0.626099	0.0003					Shoot	Q9LDB4
AT3G08860	XLOC_017660	2.75934	5.15473	0.901573	0.0014					Shoot	Q9SR86
AT3G09940	XLOC_017722	8.54236	5.59883	-0.609509	0.003					Shoot	Q9SR59
AT3G10020	XLOC_017726	180.206	127.523	-0.498889	0.0023					Shoot	Q9SR67
AT3G10080	XLOC_017731	11.111	7.01699	-0.66307	0.0025					Shoot	Q9SR72
AT3G10320	XLOC_017745	1.88599	3.91347	1.05312	0.00145					Shoot	Q9SS43
AT3G10420	XLOC_014447	44.2876	64.3139	0.53823	0.00125					Shoot	Q9CAE6
AT3G11010	XLOC_017789	10.3937	15.7284	0.59766	0.00035					Shoot	Q9SRL2
AT3G11520	XLOC_017815	2.54058	1.5752	-0.689623	0.01395					Shoot	Q39069
AT3G12110	XLOC_014543	10.5615	5.50339	-0.940422	5e-05					Shoot	P53496
AT3G12320	XLOC_014552	2.84727	5.31118	0.899454	0.00025					Shoot	Q9LHH5
AT3G12600	XLOC_014563	32.5906	23.9332	-0.445441	0.01055					Shoot	Q9LHK1
AT3G12710	XLOC_017891	22.049	15.5441	-0.504342	0.00405					Shoot	Q9LTW3
AT3G12870	XLOC_017903	8.24758	5.20613	-0.663761	0.01735					Shoot	Q9LDH9
AT3G12965	XLOC_017908	93.4668	63.0954	-0.566919	0.00305					Shoot	-
AT3G12970	XLOC_017909	1.26563	0.692897	-0.869137	0.0169					Shoot	Q9LD39
AT3G13100	XLOC_017918	0.808701	1.20547	0.575914	0.0187					Shoot	Q9LK62
AT3G13175	XLOC_017924	27.8101	17.5666	-0.66278	0.0012					Shoot	Q9LK55
AT3G13400	XLOC_014604	2.56764	0.6626	-1.95423	5e-05					Shoot	Q9LJF1
AT3G13520	XLOC_014617	171.014	88.0893	-0.957078	5e-05					Shoot	Q9LJD9
AT3G13960	XLOC_014649	4.84543	2.99898	-0.692154	0.00375					Shoot	Q8L8A6
AT3G14040	XLOC_017984	1.25535	0.0844182	-3.8944	0.0005					Shoot	Q9LVJ4
AT3G14760	XLOC_014692	1.28582	0.558906	-1.20202	0.01985					Shoot	Q9LH80
AT3G14770	XLOC_018031	0.878859	1.80186	1.03579	0.0018					Shoot	Q9LH79
AT3G15356	XLOC_018063	26.361	17.3819	-0.600822	0.0011					Shoot	Q9LJR2
AT3G15450	XLOC_014739	168.746	85.7483	-0.976672	5e-05					Shoot	Q9LE80
AT3G15500	XLOC_014741	5.45931	9.43816	0.789788	0.00015					Shoot	Q9LDY8
AT3G15630	XLOC_018081	98.3248	70.9738	-0.470268	0.0052					Shoot	Q9LW16
AT3G15680	XLOC_014756	25.1622	17.287	-0.541575	0.00265					Shoot	Q9LW11
AT3G16240	XLOC_014786	607.68	354.769	-0.776431	0.0007					Shoot	Q41951
AT3G16360	XLOC_014794	113.947	86.1237	-0.403874	0.0162					Shoot	Q9LU15
AT3G16450	XLOC_014802	8.64922	12.26	0.503322	0.0109					Shoot	O04311
AT3G16460	XLOC_014803	18.871	25.71	0.446154	0.0056					Shoot	O04310
AT3G16660	XLOC_014809	33.9526	23.7923	-0.513026	0.00475					Shoot	Q9LUR8
AT3G17185	XLOC_014841	12.0561	6.74375	-0.83814	0.00315					Shoot	Q1EBS9
AT3G17810	XLOC_014876	55.4413	74.0419	0.41738	0.01155					Shoot	Q9LVI9
AT3G18550	XLOC_014926	1.9589	0.687326	-1.51097	0.00045					Shoot	A1YKT1
AT3G18710	XLOC_018239	8.36679	5.44409	-0.619982	0.00315					Shoot	Q9LSA6
AT3G18850	XLOC_018251	9.48917	6.10288	-0.636792	0.01075					Shoot	Q9LHN4
AT3G18960	XLOC_014951	12.6741	8.5014	-0.576112	0.019					Shoot	Q84R27
AT3G19030	XLOC_018261	167.517	118.513	-0.499264	0.00445					Shoot	Q9LJ63
AT3G19720	XLOC_018303	27.9538	36.516	0.385481	0.0186					Shoot	Q84N64
AT3G21090	XLOC_018376	1.24789	0.664761	-0.908577	0.00495					Shoot	Q8RWI9
AT3G21550	XLOC_018404	12.7437	6.57182	-0.955422	0.00015					Shoot	Q9LVF1
AT3G23730	XLOC_015268	33.9943	21.7966	-0.64119	0.00025					Shoot	Q8LG58
AT3G24300	XLOC_018556	0.341482	0.704053	1.04388	0.01635					Shoot	Q9SQH9
AT3G24450	XLOC_018571	5.1877	3.10937	-0.738474	0.01755					Shoot	Q9LHF4
AT3G24900	XLOC_018596	0.397721	0.864769	1.12056	0.00295					Shoot	F4J7T6
AT3G24982	XLOC_018597	4.76942	8.18977	0.780008	0.0041					Shoot	Q9LRW9
AT3G25050	XLOC_015341	9.55274	2.70165	-1.82207	5e-05					Shoot	Q9LJR7
AT3G25510	XLOC_018618	0.668732	1.1067	0.726765	0.005					Shoot	F4J910
AT3G25610	XLOC_018624	9.13704	13.3685	0.549037	0.00125					Shoot	Q9LI83
AT3G26050	XLOC_015405	0.84663	0.434432	-0.962603	0.01025					Shoot	Q84JG6
AT3G26170	XLOC_018658	22.7108	30.1348	0.408051	0.01215					Shoot	Q9LTM4
AT3G26760	XLOC_015448	2.09171	1.19343	-0.809573	0.01425					Shoot	Q9LW35
AT3G27025	XLOC_015459	0.913342	0.0479072	-4.25284	0.0094					Shoot	F4JEW1
AT3G27060	XLOC_018732	27.993	21.2321	-0.39882	0.01505					Shoot	Q9LSD0
AT3G27200	XLOC_018742	9.02208	5.78103	-0.642134	0.01					Shoot	Q8VY59
AT3G28220	XLOC_015530	37.6987	23.9564	-0.654107	0.0004					Shoot	Q9LHA6
AT3G28500	XLOC_015544	17.297	8.20286	-1.07632	5e-05					Shoot	Q9LH85
AT3G28510	XLOC_015545	2.50533	3.86572	0.625735	0.011					Shoot	Q9LH84
AT3G28540	XLOC_015548	17.2612	23.647	0.454126	0.0112					Shoot	Q9LH82
AT3G28790	XLOC_018837	0.748206	0.0302656	-4.62769	0.01825					Shoot	Q9LH95
AT3G28830	XLOC_015568	1.38971	0.109863	-3.661	5e-05					Shoot	F4J0F0
AT3G28980	XLOC_018858	0.88535	0.0461937	-4.26048	0.01175					Shoot	Q9MBG7
AT3G29250	XLOC_018887	0.773429	1.8386	1.24926	0.0043					Shoot	F4J2Z8
AT3G29370	XLOC_015610	7.898	4.65139	-0.763825	0.01945					Shoot	Q8LD48
AT3G29590	XLOC_018914	2.61182	5.19842	0.993015	5e-05					Shoot	Q9LJB4
AT3G29647	XLOC_020660	17.8673	11.4336	-0.644041	0.00035					Shoot	-
AT3G32980	XLOC_019159	8.02502	11.3051	0.494397	0.00845					Shoot	Q9LHB9
AT3G43190	XLOC_019312	2.16784	3.15413	0.540983	0.01295					Shoot	Q9LXL5
AT3G44220	XLOC_016155	5.12851	2.82631	-0.859618	0.00495					Shoot	Q9LXM6
AT3G44540	XLOC_016170	0.816663	1.44708	0.825332	0.0168					Shoot	Q9LXN3
AT3G44735	XLOC_019449	43.7929	29.9672	-0.547313	0.0063					Shoot	Q8LA14
AT3G45230	XLOC_016216	17.7761	12.7435	-0.48018	0.01395					Shoot	Q9M1T6
AT3G45350	XLOC_016227	2.26887	1.14187	-0.990576	0.0092					Shoot	A0A178V8N3
AT3G45960	XLOC_016257	1.54192	0.778739	-0.985515	0.0155					Shoot	Q9LZT5
AT3G46320	XLOC_019554	26.4793	15.4089	-0.781103	0.00055					Shoot	P59259
AT3G46970	XLOC_019598	162.819	225.93	0.472604	0.0149					Shoot	Q9SD76
AT3G47340	XLOC_019618	19.7264	11.0821	-0.831896	5e-05					Shoot	P49078
AT3G47836	XLOC_019637	148.18	105.614	-0.488549	0.005					Shoot	Q3EAN0
AT3G48340	XLOC_016389	0.161434	0.902074	2.4823	0.0017					Shoot	Q9STL4
AT3G48360	XLOC_019674	1.36315	0.332134	-2.03711	0.00015					Shoot	Q94BN0
AT3G49260	XLOC_016444	19.5931	14.8351	-0.401326	0.01665					Shoot	Q9ASW3
AT3G49540	XLOC_016454	1.35328	0.21264	-2.66997	0.00295					Shoot	Q9SCK5
AT3G49940	XLOC_016479	7.74306	5.29307	-0.548798	0.0147					Shoot	Q9SN23
AT3G50010	XLOC_019764	1.31189	2.08141	0.665912	0.01125					Shoot	Q9SN17
AT3G50560	XLOC_019797	2.34606	1.12522	-1.06003	0.004					Shoot	Q943Z4
AT3G50740	XLOC_019813	71.3961	92.9297	0.380294	0.0193					Shoot	Q94A84
AT3G50800	XLOC_019818	35.5945	25.6168	-0.474563	0.0102					Shoot	Q9SVL8
AT3G50890	XLOC_016525	10.2877	6.82911	-0.59115	0.00475					Shoot	Q9SVL0
AT3G51220	XLOC_019844	2.56907	1.25279	-1.03611	0.00955					Shoot	Q9SD24
AT3G52720	XLOC_019929	6.96742	4.42163	-0.656046	0.0064					Shoot	O04846
AT3G52780	XLOC_019936	0.154243	1.60505	3.37934	0.0014					Shoot	Q9LXI7
AT3G52970	XLOC_019949	0	0.469342	5	5e-05					Shoot	F4J865
AT3G54400	XLOC_020026	33.3379	19.9792	-0.738664	5e-05					Shoot	Q9M2U7
AT3G54560	XLOC_016726	27.8372	18.6164	-0.580441	0.0022					Shoot	O23628
AT3G54770	XLOC_020049	1.32116	0.526913	-1.32617	0.00415					Shoot	Q9M1S3
AT3G54820	XLOC_016739	19.8223	14.4945	-0.451619	0.0104					Shoot	Q9SV31
AT3G55130	XLOC_020075	36.0116	50.2135	0.479613	0.0037					Shoot	Q9M3D6
AT3G55420	XLOC_016770	25.061	18.0936	-0.469967	0.00695					Shoot	Q9M2T7
AT3G55710	XLOC_016796	2.11372	1.1893	-0.829669	0.0107					Shoot	Q9M051
AT3G55990	XLOC_016815	3.42525	2.27236	-0.592019	0.015					Shoot	Q9LY46
AT3G56080	XLOC_020119	14.0086	18.2761	0.383643	0.01885					Shoot	Q9LYN3
AT3G56130	XLOC_016819	28.8013	20.9714	-0.45771	0.0102					Shoot	Q9LYM8
AT3G57450	XLOC_016890	213.587	147.665	-0.532489	0.0021					Shoot	Q9SCM7
AT3G57540	XLOC_020200	19.6268	25.8551	0.397623	0.0177					Shoot	Q93YN8
AT3G57690	XLOC_016903	3.72298	0.48972	-2.92643	0.01245					Shoot	Q8S2W4
AT3G58120	XLOC_020230	16.7685	11.0689	-0.599242	0.00045					Shoot	Q9M2K4
AT3G59845	XLOC_020331	0.69394	0	-5	0.01795					Shoot	Q8LPM0
AT3G60140	XLOC_017021	0.773524	1.9904	1.36354	0.0001					Shoot	Q9M1C9
AT3G61260	XLOC_020418	213.666	149.405	-0.516131	0.00215					Shoot	Q9M2D8
AT3G61280	XLOC_017090	30.7797	40.2971	0.388696	0.01425					Shoot	Q5Q0C1
AT3G61640	XLOC_020436	98.687	73.9376	-0.416551	0.0168					Shoot	Q9M373
AT3G61930	XLOC_017131	0.173744	3.42834	4.30248	0.00575					Shoot	Q9M272
AT3G61990	XLOC_020464	41.017	53.4851	0.382913	0.01875					Shoot	Q9M266
AT3G62230	XLOC_017143	0.599645	0.0910584	-2.71924	0.003					Shoot	Q9M1Q1
AT3G62570	XLOC_017160	2.01379	1.08666	-0.890014	0.00345					Shoot	Q8W591
AT3G63160	XLOC_020540	819.393	587.93	-0.478912	0.0066					Shoot	Q9M1X3
AT3G63370	XLOC_017196	4.79445	7.00028	0.546047	0.0046					Shoot	Q9M1V3
AT4G01580	XLOC_020799	9.79634	5.92798	-0.724702	0.0039					Shoot	Q9ZSH7
AT4G01720	XLOC_020808	6.57278	9.97624	0.601992	0.01265					Shoot	Q9ZSI7
AT4G02800	XLOC_020876	5.68328	3.8355	-0.56731	0.0149					Shoot	Q9SY05
AT4G02970	XLOC_020886	453.389	329.251	-0.461561	0.0044					Shoot	Q9ZT95
AT4G03210	XLOC_020903	195.738	111.824	-0.807692	5e-05					Shoot	Q8LDW9
AT4G03320	XLOC_020912	4.77761	7.27995	0.607639	0.0074					Shoot	Q9ZQZ9
AT4G04490	XLOC_023520	3.67125	5.7597	0.649723	0.0016					Shoot	Q9XEC6
AT4G04500	XLOC_021025	0.639055	1.29629	1.02037	0.0054					Shoot	Q9XEC7
AT4G04840	XLOC_021046	7.16358	3.91846	-0.870392	0.0023					Shoot	Q8GWF4
AT4G08150	XLOC_023848	11.3659	7.70807	-0.560275	0.0019					Shoot	P46639
AT4G08850	XLOC_023900	32.871	45.6504	0.473811	0.00335					Shoot	Q8VZG8
AT4G08950	XLOC_021407	40.4808	20.4305	-0.986515	5e-05					Shoot	Q9ZPE7
AT4G09820	XLOC_021479	2.02496	3.24135	0.678702	0.0072					Shoot	Q9FT81
AT4G10120	XLOC_021495	19.4489	35.7958	0.880099	5e-05					Shoot	F4JLK2
AT4G10500	XLOC_021517	2.62444	4.88371	0.895968	0.00175					Shoot	Q9ZSA8
AT4G11850	XLOC_024071	16.1725	22.0605	0.447923	0.00505					Shoot	Q9T053
AT4G11910	XLOC_021602	11.2533	17.6875	0.65238	0.0006					Shoot	Q66WT5
AT4G12310	XLOC_024099	33.8642	43.9325	0.375525	0.01775					Shoot	Q9STI0
AT4G12320	XLOC_024100	12.7064	17.9636	0.499522	0.0044					Shoot	Q66GJ1
AT4G12420	XLOC_024109	49.6765	35.757	-0.474339	0.00315					Shoot	Q9SU40
AT4G12500	XLOC_024115	6.29603	12.8537	1.02967	5e-05					Shoot	Q9SU33
AT4G12730	XLOC_024126	52.4191	33.3805	-0.651087	0.0001					Shoot	Q9SU13
AT4G12970	XLOC_024142	33.1887	20.2648	-0.711716	0.0017					Shoot	Q9SV72
AT4G13250	XLOC_024164	101.399	150.401	0.568772	0.0013					Shoot	Q93ZA0
AT4G14080	XLOC_024230	0.253971	0.903004	1.83007	0.004					Shoot	Q06915
AT4G14130	XLOC_024235	8.63324	1.93987	-2.15394	5e-05					Shoot	Q38911
AT4G14540	XLOC_025775	3.59913	1.85939	-0.952817	0.0168					Shoot	O23310
AT4G15390	XLOC_024323	1.59116	2.98886	0.909515	0.0019					Shoot	O23392
AT4G15610	XLOC_021827	16.6249	22.4782	0.435184	0.0197					Shoot	Q9FE29
AT4G16140	XLOC_021872	20.1776	14.117	-0.515315	0.0068					Shoot	O23462
AT4G16500	XLOC_024386	99.8771	75.972	-0.394686	0.01595					Shoot	Q84WT8
AT4G16515	XLOC_024387	13.8069	8.4122	-0.714829	0.00985					Shoot	Q93VK8
AT4G16690	XLOC_024400	8.00125	14.4683	0.854602	0.0016					Shoot	O23512
AT4G17470	XLOC_024444	10.3026	6.85954	-0.586822	0.0047					Shoot	Q501G7
AT4G18350	XLOC_021992	0.160896	0.661092	2.03872	0.00155					Shoot	O49505
AT4G18970	XLOC_024540	15.2147	9.84397	-0.628155	0.00035					Shoot	Q93YW8
AT4G19520	XLOC_024580	11.0738	14.8821	0.426422	0.0115					Shoot	F4JT82
AT4G21120	XLOC_022151	2.37471	4.69249	0.982605	5e-05					Shoot	Q84MA5
AT4G21630	XLOC_024680	40.6115	30.7415	-0.401703	0.01375					Shoot	Q9SVT4
AT4G22160	XLOC_022218	60.6502	44.3801	-0.450598	0.00695					Shoot	Q8L8L9
AT4G22485	XLOC_024736	40.8812	27.8151	-0.555567	0.00885					Shoot	A8MRQ5
AT4G22505	XLOC_024738	30.0395	10.0218	-1.58372	5e-05					Shoot	F4JLV7
AT4G22545	XLOC_024742	6.23236	2.54005	-1.29492	0.00195					Shoot	-
AT4G22880	XLOC_024765	11.6832	18.5298	0.665405	0.00055					Shoot	Q96323
AT4G22920	XLOC_024766	22.6293	40.4467	0.837829	5e-05					Shoot	O82741
AT4G23210	XLOC_024781	0.883457	1.67755	0.925121	0.0026					Shoot	Q0PW40
AT4G23250	XLOC_024785	29.4021	38.9659	0.406292	0.016					Shoot	Q8L710
AT4G23290	XLOC_024787	2.70959	3.9639	0.548845	0.01075					Shoot	Q3E9X6
AT4G23310	XLOC_022277	0.673605	1.47805	1.13372	0.00055					Shoot	O65482
AT4G23700	XLOC_024817	0.630969	1.09862	0.800054	0.0123					Shoot	Q9SUQ7
AT4G23713	XLOC_022296	3.60563	1.49966	-1.26562	0.0059					Shoot	-
AT4G23990	XLOC_022314	5.47431	8.0683	0.559587	0.0019					Shoot	Q0WVN5
AT4G24000	XLOC_022315	8.86847	14.2382	0.683014	0.0001					Shoot	Q8VYR4
AT4G24250	XLOC_024837	1.26483	0.611317	-1.04894	0.016					Shoot	Q94KB2
AT4G24960	XLOC_022373	57.0193	41.7539	-0.449542	0.0057					Shoot	Q9S760
AT4G25000	XLOC_024879	2.85663	5.06438	0.826072	0.0011					Shoot	Q8VZ56
AT4G25700	XLOC_024920	19.2004	32.708	0.768507	0.0014					Shoot	Q9SZZ8
AT4G25830	XLOC_022424	7.30641	4.90142	-0.575963	0.0149					Shoot	Q8L8U9
AT4G26320	XLOC_024950	6.43534	0.654813	-3.29686	0.00175					Shoot	Q9STQ3
AT4G26950	XLOC_024988	22.3514	31.2474	0.483369	0.0125					Shoot	Q9SZ34
AT4G28190	XLOC_022560	3.50248	1.93993	-0.852373	0.0029					Shoot	Q8GZA8
AT4G28490	XLOC_022579	18.1941	24.6018	0.435294	0.00705					Shoot	P47735
AT4G28780	XLOC_022601	20.2252	14.271	-0.503074	0.00305					Shoot	Q9SVU5
AT4G28900	XLOC_022611	1.03603	0.604914	-0.776261	0.0043					Shoot	A0A178V221
AT4G29020	XLOC_022620	82.413	59.9047	-0.460202	0.0047					Shoot	Q9SZD2
AT4G29030	XLOC_022621	51.6606	37.0862	-0.478183	0.00495					Shoot	Q9SZD3
AT4G29150	XLOC_022631	1.90397	1.01551	-0.906812	0.0123					Shoot	F4JMV6
AT4G29760	XLOC_022664	0.126735	0.44827	1.82256	0.01995					Shoot	Q9SU75
AT4G29905	XLOC_025147	20.3292	14.4232	-0.495166	0.01525					Shoot	Q940I1
AT4G30140	XLOC_025164	4.76145	1.92315	-1.30793	5e-05					Shoot	Q9SZW7
AT4G30250	XLOC_025169	11.0936	7.80267	-0.507694	0.00895					Shoot	F4JPK8
AT4G31290	XLOC_022739	54.4143	33.506	-0.699567	0.00015					Shoot	Q84MC1
AT4G31620	XLOC_025245	9.7074	6.40277	-0.600389	0.0013					Shoot	Q8VZQ9
AT4G31840	XLOC_022768	20.9507	13.2217	-0.664088	0.00035					Shoot	Q9SZ51
AT4G32250	XLOC_025290	20.5238	28.7755	0.487544	0.0035					Shoot	Q8RWX4
AT4G32480	XLOC_022808	10.4118	7.07209	-0.558011	0.0073					Shoot	Q9SUU4
AT4G33720	XLOC_022873	0.432356	1.15323	1.41538	0.0142					Shoot	O81888
AT4G33790	XLOC_025373	4.68619	2.35917	-0.990136	0.00675					Shoot	Q93ZB9
AT4G33865	XLOC_025380	539.783	398.512	-0.437756	0.0093					Shoot	Q680P8
AT4G34160	XLOC_022899	11.5178	8.52182	-0.434634	0.0151					Shoot	Q94JY0
AT4G34760	XLOC_025426	25.7446	15.8168	-0.702816	0.00035					Shoot	O65695
AT4G35100	XLOC_022958	283.944	190.729	-0.574079	0.00115					Shoot	P93004
AT4G35350	XLOC_022969	8.95281	4.48533	-0.997127	0.00025					Shoot	O65493
AT4G35380	XLOC_022971	1.67428	2.61213	0.641687	0.00115					Shoot	F4JN05
AT4G35770	XLOC_023002	299.813	136.69	-1.13315	0.00175					Shoot	Q38853
AT4G37060	XLOC_025543	0.241349	0.765796	1.66584	0.00075					Shoot	O23180
AT4G37150	XLOC_025547	0.261068	0.782904	1.58441	0.01865					Shoot	O23171
AT4G37240	XLOC_023076	15.7165	9.12164	-0.78491	0.0007					Shoot	Q8LE56
AT4G37300	XLOC_023079	153.582	112.645	-0.447222	0.00695					Shoot	O23157
AT4G37450	XLOC_025567	30.2587	22.3742	-0.435517	0.01155					Shoot	Q9FPR2
AT4G37540	XLOC_025572	2.98404	1.6112	-0.88913	0.0081					Shoot	Q9SZE8
AT4G37810	XLOC_023108	15.4759	7.75338	-0.99713	0.00215					Shoot	Q9T068
AT4G38400	XLOC_025618	8.67275	5.5824	-0.635603	0.0035					Shoot	Q9SVE5
AT4G38660	XLOC_025630	24.4585	15.6867	-0.640796	0.0003					Shoot	Q9SZP4
AT4G39210	XLOC_023167	62.174	87.0984	0.486335	0.0034					Shoot	P55231
AT4G39250	XLOC_025670	15.9897	29.5627	0.886635	0.01075					Shoot	F4JVB8
AT4G39480	XLOC_023182	1.07866	0.565831	-0.93079	0.0114					Shoot	Q9SVB0
AT4G39800	XLOC_025701	166.885	229.268	0.458182	0.0106					Shoot	P42801
AT4G39810	XLOC_025702	1.18103	0.332076	-1.83045	0.00655					Shoot	F4JJ23
AT5G01550	XLOC_029554	0.275882	0.832842	1.59399	0.00095					Shoot	Q9M020
AT5G01820	XLOC_029571	31.7163	47.2075	0.573794	0.00035					Shoot	Q9LZW4
AT5G02550	XLOC_029608	8.5687	4.68525	-0.870951	0.0074					Shoot	Q9LZ47
AT5G03120	XLOC_025954	36.1882	26.6366	-0.442113	0.0194					Shoot	Q9LYX3
AT5G03170	XLOC_029630	23.5625	10.9079	-1.11112	0.0192					Shoot	Q8LEJ6
AT5G03510	XLOC_025980	2.01644	0.968747	-1.05762	0.00585					Shoot	Q9LZD5
AT5G03552	XLOC_029653	7.45495	4.6617	-0.677342	0.00525					Shoot	-
AT5G04890	XLOC_026059	3.80992	2.22323	-0.777103	0.0059					Shoot	Q9M670
AT5G04950	XLOC_029729	1.35825	0.680079	-0.997977	0.01465					Shoot	Q9FF79
AT5G06730	XLOC_029827	1.34904	2.61465	0.954683	0.00235					Shoot	Q9FG34
AT5G07030	XLOC_029844	49.4083	35.9702	-0.457954	0.004					Shoot	F4K5B9
AT5G07080	XLOC_026179	3.17344	1.59194	-0.99526	0.001					Shoot	Q9LYQ7
AT5G07420	XLOC_026204	0.893611	0.299611	-1.57656	0.0024					Shoot	Q9LY18
AT5G07530	XLOC_029870	6.85408	3.06957	-1.15893	0.00055					Shoot	Q9LY09
AT5G07550	XLOC_029872	23.4616	9.35467	-1.32654	5e-05					Shoot	Q42574
AT5G08000	XLOC_026234	47.3911	32.1777	-0.558554	0.00085					Shoot	Q9SD84
AT5G10390	XLOC_030003	33.7935	24.601	-0.458027	0.0104					Shoot	P59226
AT5G10760	XLOC_030026	25.2881	37.8204	0.580707	0.0006					Shoot	Q9LEW3
AT5G10930	XLOC_030036	21.1733	28.0263	0.404537	0.0136					Shoot	Q9LEU7
AT5G11550	XLOC_030069	31.1099	23.7646	-0.388561	0.01835					Shoot	Q9LYD7
AT5G13080	XLOC_030139	3.65274	7.16205	0.971393	0.00375					Shoot	Q9FYA2
AT5G14640	XLOC_030228	39.6251	57.5765	0.539066	0.00095					Shoot	Q8VZD5
AT5G14880	XLOC_026547	18.7616	25.2537	0.428708	0.0097					Shoot	Q9M7J9
AT5G15265	XLOC_026570	2.32984	0.507519	-2.1987	0.0085					Shoot	Q56YM4
AT5G15350	XLOC_030264	51.2049	33.5527	-0.609851	0.00055					Shoot	Q39131
AT5G16250	XLOC_030313	25.9695	16.896	-0.620137	0.0008					Shoot	Q9LF03
AT5G16570	XLOC_030334	112.239	160.548	0.51643	0.00235					Shoot	Q9FMD9
AT5G17220	XLOC_026679	22.4239	53.3612	1.25075	5e-05					Shoot	Q9FE46
AT5G17847	XLOC_026703	9.08907	19.214	1.07995	5e-05					Shoot	B3H473
AT5G18430	XLOC_030442	2.1832	1.01648	-1.10287	0.00185					Shoot	Q5PNZ0
AT5G18600	XLOC_030452	33.1788	24.0966	-0.461434	0.013					Shoot	Q8L8Z8
AT5G18690	XLOC_030457	23.8056	17.1424	-0.473727	0.01475					Shoot	Q6NN00
AT5G19120	XLOC_026776	24.7037	12.0813	-1.03195	0.01105					Shoot	Q93VG3
AT5G19340	XLOC_030486	4.37272	2.50186	-0.805527	0.0043					Shoot	Q6NM33
AT5G19460	XLOC_026799	32.862	46.4756	0.500054	0.0032					Shoot	Q8VXZ0
AT5G19600	XLOC_030499	0.594058	0.308331	-0.946124	0.0185					Shoot	Q94LW6
AT5G20240	XLOC_026843	2.90536	1.19774	-1.2784	0.0006					Shoot	P48007
AT5G20630	XLOC_030556	178.481	99.0616	-0.849375	5e-05					Shoot	P94072
AT5G20635	XLOC_030557	7.00548	4.1585	-0.752421	0.0023					Shoot	Q6AWT8
AT5G20740	XLOC_030563	17.5952	8.62529	-1.02854	5e-05					Shoot	Q84WE4
AT5G22300	XLOC_026910	48.1903	63.3712	0.395083	0.01325					Shoot	P46011
AT5G22430	XLOC_026917	16.6238	8.25473	-1.00996	5e-05					Shoot	Q9FMQ8
AT5G22920	XLOC_026939	29.9091	19.7671	-0.59748	0.00045					Shoot	Q9FFB6
AT5G22940	XLOC_026940	6.01042	3.66154	-0.715013	0.00055					Shoot	Q6NMM8
AT5G23190	XLOC_030673	0.327545	0.661645	1.01437	0.0116					Shoot	Q9FMY1
AT5G23810	XLOC_026987	14.0644	10.1313	-0.473237	0.0106					Shoot	Q9FF99
AT5G23820	XLOC_026988	65.9283	50.5061	-0.38444	0.0198					Shoot	Q9FF98
AT5G23940	XLOC_030711	20.576	13.8684	-0.569161	0.0012					Shoot	Q9FF86
AT5G24200	XLOC_027010	1.10675	2.19628	0.988732	0.0024					Shoot	F4KFR6
AT5G24580	XLOC_030754	12.0582	6.88153	-0.80921	5e-05					Shoot	Q9FLU5
AT5G25120	XLOC_027055	10.1876	13.7169	0.429131	0.0141					Shoot	P58049
AT5G25460	XLOC_027081	193.834	145.341	-0.415379	0.01355					Shoot	Q94F20
AT5G25590	XLOC_030809	5.17988	3.74716	-0.467124	0.01485					Shoot	Q8RWW9
AT5G25910	XLOC_027099	0.997287	1.58004	0.663883	0.01455					Shoot	Q7FZR1
AT5G26330	XLOC_030854	8.84219	4.11116	-1.10486	0.0002					Shoot	O81500
AT5G27060	XLOC_030885	0.725604	1.24341	0.777044	0.0069					Shoot	Q9S9U3
AT5G28490	XLOC_030981	41.2944	30.6151	-0.431704	0.01025					Shoot	Q6NNI3
AT5G28640	XLOC_030998	19.1918	9.99585	-0.941085	5e-05					Shoot	Q8L8A5
AT5G33365	XLOC_031201	17.5875	10.9973	-0.677405	5e-05					Shoot	-
AT5G35970	XLOC_031359	12.4131	16.1245	0.377398	0.0201					Shoot	F4K1G7
AT5G36910	XLOC_031433	2.65645	1.25316	-1.08393	0.0104					Shoot	Q42597
AT5G37300	XLOC_027756	2.73874	1.1686	-1.22873	0.00015					Shoot	Q93ZR6
AT5G37478	XLOC_027769	4.02571	1.39344	-1.53059	0.0001					Shoot	F4K773
AT5G37600	XLOC_031477	235.819	329.002	0.480418	0.00755					Shoot	Q56WN1
AT5G37660	XLOC_027778	4.48428	2.94249	-0.607842	0.0197					Shoot	Q0WPN8
AT5G37690	XLOC_031484	1.41947	2.51238	0.823701	0.01445					Shoot	Q9FHQ1
AT5G37940	XLOC_027791	51.1601	20.881	-1.29283	0.00835					Shoot	Q9FKD2
AT5G37970	XLOC_031502	9.73545	3.27756	-1.57063	0.01755					Shoot	Q9FKD0
AT5G38710	XLOC_027843	4.07942	6.87938	0.753914	0.0007					Shoot	Q6NKX1
AT5G38990	XLOC_027863	19.8988	26.4091	0.408354	0.01215					Shoot	Q9FID9
AT5G39220	XLOC_027875	1.97272	1.03038	-0.937001	0.00955					Shoot	Q84JL7
AT5G39520	XLOC_031588	22.2446	50.4745	1.1821	0.00825					Shoot	Q0WW43
AT5G40060	XLOC_027918	6.03091	7.98831	0.405515	0.01395					Shoot	F4KFY1
AT5G40240	XLOC_031636	28.4307	37.4624	0.397994	0.01355					Shoot	Q9FL08
AT5G40690	XLOC_027957	7.85214	19.969	1.3466	5e-05					Shoot	Q9FM29
AT5G40730	XLOC_027960	7.13298	3.5825	-0.993538	0.0092					Shoot	Q5PP12
AT5G42110	XLOC_031732	39.7626	27.9156	-0.510341	0.0101					Shoot	Q8GW66
AT5G42800	XLOC_031771	13.6268	23.8193	0.805683	5e-05					Shoot	P51102
AT5G44050	XLOC_028167	2.64226	1.22526	-1.10868	0.00205					Shoot	Q9FNC1
AT5G44130	XLOC_028170	36.3938	25.8051	-0.496039	0.0038					Shoot	Q9FFH6
AT5G44420	XLOC_031885	87.0637	142.99	0.715767	0.0029					Shoot	Q9FI23
AT5G44560	XLOC_028196	6.93667	4.53769	-0.612284	0.013					Shoot	Q0WTY4
AT5G44585	XLOC_028207	3.12863	1.20892	-1.37181	0.0151					Shoot	B3H7I1
AT5G44620	XLOC_031895	3.86368	2.2768	-0.762972	0.00195					Shoot	Q9LU04
AT5G44630	XLOC_028210	0.983773	0.354326	-1.47325	0.0017					Shoot	Q4KSH9
AT5G44870	XLOC_028221	9.98127	13.4692	0.432365	0.00945					Shoot	O48573
AT5G44973	XLOC_031913	1.26414	0	-5	5e-05					Shoot	Q2V315
AT5G45380	XLOC_028253	41.8691	62.9501	0.588324	0.0003					Shoot	F4KD71
AT5G45510	XLOC_028262	23.5758	31.6022	0.422715	0.01095					Shoot	Q8VZC7
AT5G45530	XLOC_031951	0.994663	0.50771	-0.970203	0.006					Shoot	Q9FHI3
AT5G45880	XLOC_031976	1.7605	0.569018	-1.62944	0.00255					Shoot	Q680L9
AT5G45890	XLOC_028282	16.4062	348.757	4.4099	5e-05					Shoot	Q9FJ47
AT5G45950	XLOC_028287	22.3577	16.7723	-0.414692	0.01505					Shoot	Q9FJ41
AT5G45960	XLOC_031979	1.19139	0.350144	-1.76663	0.00115					Shoot	Q9FJ40
AT5G46260	XLOC_032001	17.892	23.491	0.392792	0.01575					Shoot	Q9FL35
AT5G47550	XLOC_032068	31.8061	20.7812	-0.614026	0.00235					Shoot	Q41916
AT5G48140	XLOC_032103	0.572355	0.0505158	-3.5021	0.0159					Shoot	Q9LUB8
AT5G48180	XLOC_032107	55.2243	71.7673	0.378022	0.01895					Shoot	Q93XW5
AT5G48400	XLOC_028424	0.806213	1.63751	1.02227	0.00055					Shoot	Q9LV72
AT5G48410	XLOC_028425	0.889846	1.77716	0.997944	0.0003					Shoot	Q9FH75
AT5G48480	XLOC_028428	64.7694	45.5972	-0.506369	0.0021					Shoot	Q9LV66
AT5G48920	XLOC_028453	4.80174	2.22469	-1.10995	0.0008					Shoot	Q9FI79
AT5G49360	XLOC_032181	37.2036	21.6547	-0.780762	0.0001					Shoot	Q9FGY1
AT5G49690	XLOC_032196	0.199271	0.910849	2.19248	0.00035					Shoot	Q9LTA3
AT5G49800	XLOC_032200	5.50794	2.50181	-1.13854	0.00015					Shoot	Q9FGQ8
AT5G50012	XLOC_028509	4.24807	2.64739	-0.682235	0.0105					Shoot	-
AT5G50790	XLOC_032261	1.67598	0.464068	-1.8526	0.0001					Shoot	Q9LUE3
AT5G50950	XLOC_028562	42.0661	21.413	-0.974171	5e-05					Shoot	Q9FI53
AT5G51210	XLOC_028578	2.05246	0.449484	-2.19102	0.00095					Shoot	Q43284
AT5G51890	XLOC_032318	8.28872	3.88774	-1.09222	5e-05					Shoot	Q9LT91
AT5G54060	XLOC_032433	5.48864	12.1273	1.14374	5e-05					Shoot	Q9LVW3
AT5G54190	XLOC_032442	5.41693	2.5476	-1.08834	5e-05					Shoot	Q42536
AT5G54610	XLOC_032460	7.30921	11.4608	0.64892	0.00175					Shoot	Q8GYH5
AT5G54970	XLOC_028809	24.3498	17.1779	-0.503356	0.01655					Shoot	Q9FFT3
AT5G56540	XLOC_028908	4.10754	1.59676	-1.36313	0.0045					Shoot	Q9LVC0
AT5G57560	XLOC_032624	98.2171	51.8851	-0.920655	5e-05					Shoot	Q38857
AT5G57785	XLOC_032639	6.79228	3.48395	-0.963172	0.00615					Shoot	Q8GY06
AT5G58860	XLOC_032695	1.4392	2.58015	0.84219	0.0038					Shoot	P48422
AT5G59050	XLOC_032705	38.118	54.7388	0.522092	0.00205					Shoot	Q9FGU7
AT5G59310	XLOC_032725	100.929	20.183	-2.32213	5e-05					Shoot	Q9LLR6
AT5G59320	XLOC_029055	98.1898	46.2742	-1.08537	5e-05					Shoot	Q9LLR7
AT5G60490	XLOC_032781	24.6286	8.84047	-1.47814	5e-05					Shoot	Q8LEE9
AT5G60900	XLOC_032802	6.35754	9.83605	0.629611	0.00145					Shoot	Q39202
AT5G62210	XLOC_032876	2.99183	1.36966	-1.12721	0.0032					Shoot	Q9LVB5
AT5G62360	XLOC_029222	48.9569	37.0031	-0.403865	0.01555					Shoot	Q9LVA3
AT5G63600	XLOC_032948	1.06824	1.96427	0.878762	0.0079					Shoot	Q9FFQ4
AT5G63810	XLOC_029302	52.6736	34.844	-0.59617	0.0129					Shoot	Q9FN08
AT5G64110	XLOC_032976	17.3359	11.8927	-0.54369	0.0063					Shoot	Q9FMI7
AT5G64170	XLOC_032981	11.288	18.7317	0.730696	5e-05					Shoot	Q9FMI3
AT5G64310	XLOC_029327	68.7423	45.8802	-0.583325	0.00045					Shoot	Q8LCN5
AT5G64840	XLOC_033019	43.3095	57.485	0.408502	0.01105					Shoot	Q9LV93
AT5G64870	XLOC_033021	7.46995	5.02278	-0.572612	0.0082					Shoot	Q9LV90
AT5G65350	XLOC_033050	90.8862	68.1997	-0.414296	0.0104					Shoot	Q9FKQ3
AT5G65390	XLOC_033052	39.0811	24.82	-0.654966	0.00015					Shoot	Q8LG54
AT5G65730	XLOC_029417	98.2164	66.7292	-0.557647	0.0012					Shoot	Q8LF99
AT5G66220	XLOC_029442	5.45971	3.62553	-0.590633	0.01005					Shoot	Q9FKW3
AT5G66690	XLOC_029468	2.80127	4.38553	0.646672	0.0057					Shoot	Q9LVR1
AT5G66700	XLOC_029469	3.99441	1.81988	-1.13414	0.00275					Shoot	Q9LVR0
AT5G67020	XLOC_029490	0.695965	0.31686	-1.13517	0.0173					Shoot	Q9FGC8
AT5G67260	XLOC_029501	24.5221	17.6426	-0.475021	0.0093					Shoot	Q9FGQ7
ATCG00030	XLOC_033383	65.4614	47.256	-0.470147	0.0061					Shoot	-
ATCG00490	XLOC_033356	18.1358	12.6863	-0.515564	0.0049					Shoot	O03042
AT1G01500						18.8389	24.7122	0.391508	0.0195	Root	Q8GUH2
AT1G02350						385.131	657.418	0.771462	5e-05	Root	F4HVZ8
AT1G02390						1.22006	2.7094	1.15102	0.00045	Root	Q9FZ22
AT1G02570						2.37327	1.00986	-1.23273	0.00325	Root	Q1PFZ3
AT1G02900						81.0868	59.6297	-0.443438	0.0073	Root	Q9SRY3
AT1G02920						74.4927	53.7884	-0.469804	0.00595	Root	Q9SRY5
AT1G02930						46.4855	33.5597	-0.470052	0.00855	Root	P42760
AT1G03070						13.128	8.77157	-0.581738	0.00485	Root	Q9SA63
AT1G03610						54.7323	76.6005	0.484962	0.00395	Root	Q8LF98
AT1G05135						13.3153	18.2887	0.457862	0.01635	Root	Q0WQG4
AT1G05680						2.90817	1.44632	-1.00772	0.00075	Root	Q9SYK9
AT1G07160						2.56763	1.21662	-1.07756	0.00065	Root	Q8RX37
AT1G07400						108.833	52.7981	-1.04355	5e-05	Root	Q9LNW0
AT1G08090						40.9503	59.5172	0.539432	0.0051	Root	O82811
AT1G09080						3.70914	9.31026	1.32773	5e-05	Root	Q8H1B3
AT1G09540						7.85579	5.55714	-0.499415	0.0114	Root	Q8VZQ2
AT1G09750						25.3865	56.5416	1.15525	0.0096	Root	O04496
AT1G09890						0.468464	0.846631	0.853796	0.01905	Root	F4I2M6
AT1G10522						10.4133	19.5877	0.91152	0.0014	Root	Q9XIK0
AT1G10640						0.722969	1.95394	1.43438	0.0001	Root	F4I5U6
AT1G10920						5.60606	8.26391	0.559838	0.0078	Root	O04093
AT1G11080						3.45518	5.63395	0.705387	0.0014	Root	O04084
AT1G12040						11.0262	15.6722	0.507266	0.0053	Root	O65375
AT1G12610						0.38646	1.69478	2.13271	0.00015	Root	Q9LN86
AT1G13490						1.98705	0.877195	-1.17966	0.0015	Root	Q9FZ74
AT1G13910						36.3153	26.8074	-0.437946	0.01845	Root	Q8GYK0
AT1G13930						292.796	218.674	-0.421115	0.0117	Root	Q9XI93
AT1G14120						50.5019	37.3251	-0.436189	0.00875	Root	Q9XI76
AT1G14200						22.4841	13.919	-0.691853	0.01195	Root	Q9XI67
AT1G14260						10.0908	6.5349	-0.626795	0.00865	Root	Q4PS45
AT1G14480						15.283	22.3993	0.551522	0.0046	Root	Q9M9R5
AT1G14540						6.46314	3.56943	-0.856543	0.00045	Root	Q9LE15
AT1G14550						3.7838	1.82658	-1.0507	0.00355	Root	Q9M9Q9
AT1G15100						16.4882	10.1932	-0.693825	0.00445	Root	Q9ZT50
AT1G15520						4.96514	2.63456	-0.914273	0.0007	Root	Q9M9E1
AT1G16030						141.737	85.3942	-0.731009	0.00015	Root	Q9S9N1
AT1G17060						7.09974	10.5232	0.567738	0.00145	Root	Q9SHG5
AT1G17180						20.0745	11.72	-0.776395	0.00015	Root	Q9SHH7
AT1G17420						0.912994	0.394117	-1.21198	0.00085	Root	Q9LNR3
AT1G18300						46.81	62.867	0.425488	0.01365	Root	Q9LE73
AT1G18740						78.336	111.627	0.510942	0.00405	Root	Q9M9U5
AT1G18830						3.83616	8.33851	1.12013	5e-05	Root	F4ICD9
AT1G19020						40.0585	25.7718	-0.636316	0.00115	Root	Q8VYY6
AT1G19210						1.86666	5.81408	1.63909	0.0002	Root	Q84QC2
AT1G19300						18.6297	24.5342	0.39719	0.01845	Root	Q9LN68
AT1G19530						104.405	141.256	0.43612	0.00855	Root	Q93WK6
AT1G19940						1.41369	2.40272	0.765207	0.00705	Root	Q9FXI9
AT1G21120						10.4668	6.34208	-0.722792	0.0005	Root	Q9LPU7
AT1G21390						14.8296	9.88701	-0.584873	0.00815	Root	Q52K83
AT1G21680						132.156	203.943	0.62593	0.0009	Root	Q9XI10
AT1G22065						158.266	109.992	-0.524947	0.0046	Root	Q1G3T6
AT1G22490						0.709398	1.35228	0.930729	0.01985	Root	Q9SK91
AT1G23150						4.30285	6.56139	0.608706	0.0167	Root	Q84JS3
AT1G23410						8.92048	5.70944	-0.643772	0.01945	Root	P59271
AT1G23880						14.2039	21.3674	0.589126	0.0012	Root	Q8S9K1
AT1G25175						0	0.721418	5	5e-05	Root	-
AT1G25275						49.2646	35.1738	-0.486052	0.0113	Root	F4ICE8
AT1G26240						52.3817	95.6461	0.868643	0.0061	Root	Q9C668
AT1G26250						895.887	1565.04	0.804811	0.00025	Root	Q9C669
AT1G26380						3.54684	2.18563	-0.698487	0.00435	Root	Q9FZC4
AT1G26470						27.0631	19.8428	-0.44771	0.0191	Root	Q9FZD2
AT1G28600						18.2999	13.492	-0.439725	0.0121	Root	Q94F40
AT1G28760						28.6993	41.8191	0.543148	0.0013	Root	Q9SHQ6
AT1G29930						8.74868	42.8081	2.29075	0.0025	Root	P04778
AT1G30060						26.346	17.4303	-0.595987	0.0023	Root	Q9C8R5
AT1G30700						8.03907	5.26902	-0.609494	0.00225	Root	Q9SA85
AT1G30720						12.5997	21.2871	0.756591	5e-05	Root	Q9SA87
AT1G31290						3.82423	5.58414	0.546165	0.0026	Root	Q9SHF2
AT1G31330						1.94823	3.29679	0.758898	0.01765	Root	Q9SHE8
AT1G31812						286.723	217.452	-0.398961	0.01645	Root	P57752
AT1G32640						59.3448	85.176	0.521324	0.0023	Root	Q39204
AT1G32770						0.465276	1.04911	1.17301	0.01695	Root	Q9LPI7
AT1G32990						8.17419	5.5256	-0.564944	0.0199	Root	Q9MAP3
AT1G33900						0.378009	1.04071	1.46108	0.00555	Root	Q9C8U7
AT1G35230						3.90175	2.10162	-0.892618	0.0191	Root	Q8LCE4
AT1G41880						136.671	101.71	-0.426254	0.01705	Root	Q9FZH0
AT1G44970						11.547	8.02924	-0.524187	0.0056	Root	Q96512
AT1G47278						70.8794	34.4667	-1.04016	5e-05	Root	Q1G3Z3
AT1G47400						0.763918	2.16949	1.50587	0.0174	Root	Q3ECW0
AT1G48800						3.96143	2.3048	-0.781376	0.0089	Root	Q9C748
AT1G49750						8.08721	11.2698	0.478746	0.0109	Root	Q9FXA1
AT1G52560						34.518	17.0788	-1.01514	5e-05	Root	Q9SSQ8
AT1G53540						138.668	75.2092	-0.882652	5e-05	Root	P13853
AT1G53840						36.1493	50.5891	0.48486	0.00305	Root	Q43867
AT1G54050						87.5712	52.3558	-0.742108	5e-05	Root	Q9SYG1
AT1G54540						14.7783	10.604	-0.478869	0.01675	Root	Q9SLI0
AT1G54890						40.7829	28.4238	-0.520865	0.0042	Root	Q9FZ41
AT1G55450						20.0654	15.0369	-0.416199	0.0181	Root	Q9ZVU4
AT1G55670						1.31066	3.55723	1.44046	0.0005	Root	Q9S7N7
AT1G56240						6.85776	3.36198	-1.02842	0.0028	Root	Q9C7J9
AT1G56250						7.43348	2.87248	-1.37174	0.0181	Root	Q9C7K0
AT1G56660						4.47709	6.40763	0.517229	0.0172	Root	Q9FXB5
AT1G59860						18.568	6.64691	-1.48207	5e-05	Root	Q9XIE3
AT1G60590						0.407936	1.1858	1.53944	0.0004	Root	O22699
AT1G61520						3.23662	6.71463	1.05282	0.0001	Root	Q9SY97
AT1G62440						2.25586	4.44187	0.977488	0.0001	Root	O48809
AT1G62820						16.0605	11.3324	-0.503059	0.02015	Root	Q8VZ50
AT1G64660						26.0007	36.2383	0.478965	0.00365	Root	Q9SGU9
AT1G64710						0.632521	1.28971	1.02787	0.00715	Root	Q8VZ49
AT1G65490						32.7201	10.3602	-1.65912	5e-05	Root	F4IBH1
AT1G66783						2.66668	5.02817	0.91499	0.0115	Root	-
AT1G66800						1.44038	0.720076	-1.00022	0.01445	Root	F4HQ07
AT1G67090						3.26699	5.99821	0.876567	0.0014	Root	P10795
AT1G67870						305.577	426.036	0.47944	0.00845	Root	Q93VS6
AT1G68600						0.191791	0.477138	1.31487	0.01225	Root	Q93Z29
AT1G69410						0.295013	1.24412	2.07628	0.0039	Root	Q9C505
AT1G69880						16.543	10.9169	-0.599652	0.0063	Root	Q9CAS1
AT1G69930						1.90833	0.769033	-1.3112	0.00285	Root	Q9CAS6
AT1G70290						36.8637	50.1731	0.444713	0.00615	Root	Q0WUI9
AT1G70700						1.97737	3.2954	0.736869	0.0186	Root	Q8W4J8
AT1G70710						25.5212	35.1925	0.463568	0.0065	Root	Q9CAC1
AT1G70920						13.2978	8.86565	-0.584889	0.0066	Root	Q8GXM7
AT1G71000						54.5097	18.8779	-1.52981	0.00015	Root	F4I8D6
AT1G71695						26.1217	39.052	0.580148	0.00045	Root	Q96520
AT1G72020						200.343	153.679	-0.382557	0.0194	Root	Q9C7G5
AT1G72416						41.9342	24.8703	-0.753702	5e-05	Root	Q1G3W9
AT1G72800						158.135	254.203	0.68483	0.00055	Root	Q9CAJ2
AT1G73240						16.1595	21.2541	0.395359	0.018	Root	Q8LAF4
AT1G73600						18.0849	26.593	0.556265	0.00065	Root	Q9C6B9
AT1G74310						153.205	96.3862	-0.66856	0.00235	Root	P42730
AT1G74440						7.00525	15.3932	1.13579	0.0003	Root	Q9CA70
AT1G74470						2.6834	4.98968	0.894886	0.0005	Root	Q9CA67
AT1G74930						15.0486	25.5812	0.765457	5e-05	Root	Q9S7L5
AT1G74950						55.291	72.1259	0.383472	0.01835	Root	Q9S7M2
AT1G75590						0.845278	1.69296	1.00205	0.01835	Root	F4HZ54
AT1G75980						6.15852	4.15459	-0.567878	0.01815	Root	A0JQ11
AT1G78490						2.95072	4.99356	0.759002	0.0027	Root	Q8VZC2
AT1G80120						30.4741	40.2568	0.401649	0.01715	Root	Q9SSC7
AT1G80240						15.4751	21.087	0.44641	0.0128	Root	Q9SSB7
AT1G80670						129.242	179.362	0.472797	0.0093	Root	Q38942
AT2G01022						23.0253	36.776	0.675544	0.00225	Root	-
AT2G02000						29.5041	16.6553	-0.824933	5e-05	Root	Q9ZPS4
AT2G03760						10.4021	5.12981	-1.0199	5e-05	Root	P52839
AT2G04040						4.37139	2.67183	-0.710262	0.00705	Root	Q9SIA5
AT2G04480						1.34388	0.548292	-1.29338	0.01225	Root	Q9SJC2
AT2G05070						0.667007	4.17361	2.64552	5e-05	Root	Q9S7J7
AT2G15620						46.713	62.796	0.426851	0.011	Root	Q39161
AT2G15780						49.2264	15.7434	-1.64469	5e-05	Root	Q9XIL1
AT2G15880						194.835	328.874	0.755287	0.00065	Root	Q9XIL9
AT2G17040						3.50392	1.78501	-0.973039	0.0036	Root	F4IME8
AT2G17560						77.7274	59.1506	-0.394029	0.01675	Root	Q42344
AT2G18140						163.84	114.999	-0.510661	0.01165	Root	Q9SI17
AT2G18193						21.7672	14.5552	-0.58062	0.00095	Root	Q8GW96
AT2G18670						7.71906	11.1099	0.525348	0.0034	Root	Q9ZV51
AT2G18890						18.2463	13.684	-0.41512	0.0179	Root	Q682Z0
AT2G18980						16.2413	21.9198	0.43257	0.01665	Root	Q96518
AT2G19840						0.33215	0.716679	1.10949	0.0006	Root	O82196
AT2G19860						36.1861	49.3972	0.448994	0.0057	Root	P93834
AT2G20560						43.0937	31.272	-0.462605	0.0108	Root	Q9SIL3
AT2G20880						0.774317	1.50421	0.958012	0.01315	Root	Q9SKT1
AT2G20960						52.4646	75.7723	0.530326	0.0049	Root	Q9SKR5
AT2G21100						20.9761	14.879	-0.495465	0.0119	Root	Q84TH6
AT2G22330						16.6024	22.6596	0.448734	0.01365	Root	Q501D8
AT2G22500						32.7388	47.8496	0.547505	0.00165	Root	Q9SJY5
AT2G24980						14.8337	21.2436	0.518151	0.00455	Root	Q9SK35
AT2G26150						56.2847	32.1652	-0.807245	5e-05	Root	O80982
AT2G26750						0.512844	1.23375	1.26646	0.0071	Root	O48789
AT2G27550						31.6035	21.3286	-0.567294	0.0018	Root	Q9ZNV5
AT2G27660						9.46191	13.1292	0.472578	0.00575	Root	Q9ZUW8
AT2G29450						6.29246	4.00789	-0.650783	0.0145	Root	P46421
AT2G29500						96.1584	45.1343	-1.09119	5e-05	Root	Q9ZW31
AT2G30020						25.8944	42.7512	0.723327	0.00015	Root	O80871
AT2G30570						0.947975	1.92591	1.02262	0.01575	Root	Q39194
AT2G30650						0.689719	1.29895	0.913265	0.0168	Root	Q1PEY5
AT2G31230						17.0279	12.291	-0.470292	0.01635	Root	Q8VYM0
AT2G32140						4.87712	6.84677	0.489393	0.0186	Root	F4ISS7
AT2G32190						29.15	20.1428	-0.533235	0.0147	Root	Q9SKY1
AT2G32260						0.352939	1.02468	1.53768	0.0139	Root	Q9ZV56
AT2G33790						2.71766	5.844	1.10459	5e-05	Root	P93013
AT2G35260						0.185771	0.801049	2.10837	0.00765	Root	O82167
AT2G35980						19.8735	11.5942	-0.777447	0.00035	Root	Q9SJ52
AT2G36630						5.16474	2.85033	-0.857563	0.0004	Root	Q8S9J0
AT2G36800						1.50751	0.695519	-1.11601	0.0022	Root	Q9ZQ94
AT2G37430						7.68325	4.08415	-0.91168	0.0013	Root	Q9SLD4
AT2G37870						5.5182	2.78857	-0.984674	0.006	Root	Q9SHA0
AT2G38370						21.7801	29.8548	0.454952	0.006	Root	F4ISY0
AT2G38820						3.9828	5.89262	0.565128	0.0085	Root	Q9SIH9
AT2G39010						0.32281	0.922736	1.51523	0.00455	Root	Q9ZV07
AT2G39510						123.115	177.118	0.524702	0.00295	Root	O80638
AT2G39650						9.78336	13.3654	0.450097	0.0196	Root	O48813
AT2G40000						80.539	112.77	0.485621	0.00475	Root	O04203
AT2G40113						27.5134	16.6075	-0.728298	0.0001	Root	Q58FY6
AT2G40180						0.670372	0.244075	-1.45764	0.0085	Root	Q9XEE8
AT2G40300						15.6386	11.0039	-0.507091	0.0101	Root	Q9S756
AT2G41082						5.17749	150.856	4.86478	5e-05	Root	B3H603
AT2G41100						49.1902	35.2116	-0.482321	0.00675	Root	P25071
AT2G41170						7.37049	5.17439	-0.510374	0.0135	Root	Q6NKN8
AT2G41730						12.3749	3.63895	-1.76582	0.0025	Root	O22947
AT2G43620						82.7859	25.542	-1.69651	5e-05	Root	O22841
AT2G43870						8.7515	4.54684	-0.944666	0.01605	Root	O22817
AT2G44370						4.89825	2.78517	-0.814501	0.0025	Root	O64871
AT2G44798						73.7098	111.543	0.597674	0.00135	Root	#N/D
AT2G44840						3.92514	6.68752	0.768727	0.00305	Root	Q8L9K1
AT2G45220						31.4018	45.77	0.543554	0.00355	Root	O22149
AT2G45245						15.4515	10.8565	-0.509193	0.01725	Root	-
AT2G46220						13.4062	18.2843	0.447705	0.01595	Root	O82347
AT2G46390						105.047	73.8073	-0.509195	0.01625	Root	Q9SKE0
AT2G46400						10.0755	15.9261	0.660539	0.00095	Root	Q9SKD9
AT2G46670						1.65644	0.671187	-1.30329	0.01515	Root	C0SV91
AT2G47200						13.9282	7.8493	-0.827376	0.00155	Root	O22894
AT2G47450						1.35526	2.2436	0.727245	0.0125	Root	O22265
AT2G47700						60.4497	88.1177	0.543697	0.00375	Root	O82239
AT2G48080						4.05256	7.19261	0.827682	0.0011	Root	F4IN63
AT2G48090						20.4278	12.5925	-0.697965	0.0182	Root	Q9ZU80
AT3G01560						85.5853	117.917	0.462341	0.0065	Root	F4J3J5
AT3G03590						7.20497	4.84146	-0.573552	0.0191	Root	Q9SS61
AT3G03670						23.8564	31.724	0.411194	0.0129	Root	Q9SS67
AT3G04410						0	0.756243	5	0.0026	Root	Q9M846
AT3G04510						0.899039	2.33462	1.37673	0.00055	Root	Q9M836
AT3G04650						4.40086	2.80594	-0.649301	0.0068	Root	Q9SR09
AT3G06490						16.3542	9.88204	-0.726778	0.00655	Root	Q9LDE1
AT3G06680						30.6188	20.7366	-0.562241	0.0175	Root	Q84WM0
AT3G07430						44.1275	60.0998	0.445684	0.0071	Root	Q9SRS3
AT3G07650						38.7488	52.7563	0.445189	0.0077	Root	Q9SSE5
AT3G08970						20.034	12.2822	-0.705883	5e-05	Root	Q9SR96
AT3G09640						4.46506	1.86459	-1.25982	0.00245	Root	Q1PER6
AT3G10030						47.1666	62.1155	0.397187	0.0146	Root	Q9SR68
AT3G10090						64.0105	45.5114	-0.492081	0.0081	Root	Q9SR73
AT3G10120						22.9566	16.9846	-0.434686	0.0199	Root	Q8GY70
AT3G10720						5.5997	7.59532	0.439762	0.01815	Root	Q94CB1
AT3G10815						1.72939	3.10135	0.842635	0.0146	Root	Q8L729
AT3G12500						50.6335	78.8688	0.639363	0.00015	Root	P19171
AT3G12610						27.1743	39.0253	0.522165	0.00165	Root	Q00874
AT3G13240						35.5854	8.76313	-2.02177	5e-05	Root	F4JC89
AT3G13435						47.1128	32.3359	-0.54298	0.0162	Root	Q8GZ07
AT3G14070						19.2007	26.1913	0.44793	0.0063	Root	Q9LJI2
AT3G14440						2.58184	4.53885	0.813926	0.00015	Root	Q9LRR7
AT3G14560						16.6348	10.184	-0.707893	0.0003	Root	Q9LUD8
AT3G14620						4.67153	3.14484	-0.570908	0.0097	Root	Q9LUD2
AT3G15210						0.600434	3.67079	2.61201	5e-05	Root	O80340
AT3G15353						1475.07	1089.92	-0.436552	0.0143	Root	O22433
AT3G17040						0.359222	0.894028	1.31544	0.0026	Root	Q8RWG2
AT3G19240						158.339	240.213	0.601295	0.00145	Root	Q9LJK5
AT3G19430						6.71113	12.3507	0.879971	5e-05	Root	F4JB74
AT3G19710						9.53462	13.3661	0.487333	0.01185	Root	Q9LE06
AT3G20340						32.3891	21.0238	-0.623484	0.00175	Root	Q9LTR0
AT3G21420						73.2495	52.8476	-0.470982	0.00475	Root	Q9LIF4
AT3G21720						18.9483	31.253	0.721926	5e-05	Root	P28297
AT3G22060						18.6595	11.4756	-0.701343	0.00315	Root	Q9LRJ9
AT3G22231						65.6627	44.2302	-0.570042	0.00145	Root	Q94C26
AT3G22360						83.3784	57.7513	-0.529821	0.0011	Root	O23913
AT3G22830						0.98129	2.40339	1.29232	0.00075	Root	Q9LUH8
AT3G22840						10.7552	5.04414	-1.09236	5e-05	Root	P93735
AT3G22930						42.7971	31.4305	-0.445347	0.0104	Root	Q9LIK5
AT3G23170						105.711	145.683	0.462704	0.00695	Root	Q9LTD3
AT3G23370						5.18566	2.18211	-1.2488	0.00555	Root	Q9LW59
AT3G24614						0	25.1324	5	0.00395	Root	-
AT3G25640						13.797	9.75882	-0.499571	0.011	Root	Q9LI79
AT3G25882						6.17224	3.15933	-0.966174	0.00775	Root	Q9LUA3
AT3G27770						168.002	226.929	0.433761	0.0176	Root	Q8W4R6
AT3G27890						76.518	58.6019	-0.384851	0.01845	Root	Q9LK88
AT3G28210						17.552	11.9928	-0.54947	0.00475	Root	Q67YE6
AT3G28340						5.05869	7.43447	0.555467	0.0094	Root	Q9LHD2
AT3G29970						91.8611	158.15	0.783773	0.0002	Root	Q9LJ47
AT3G30120						1.43211	2.51177	0.810567	0.0003	Root	A0A178VEX9
AT3G44260						122.766	173.221	0.496701	0.00445	Root	Q9LXM2
AT3G44350						1.1151	0.316096	-1.81875	0.004	Root	Q9M290
AT3G46430						57.6869	42.708	-0.433736	0.0144	Root	Q9SN96
AT3G47380						4.10999	1.58611	-1.37364	0.0004	Root	Q9STY5
AT3G47540						14.4573	10.4135	-0.473353	0.01705	Root	Q9SN84
AT3G48530						142.061	194.158	0.450718	0.00975	Root	Q8LBB2
AT3G48560						204.835	289.381	0.498511	0.0074	Root	P17597
AT3G48570						26.5326	18.5312	-0.517814	0.0187	Root	Q9SMP2
AT3G48650						1.7283	0.902366	-0.937565	0.0076	Root	Q9SMN4
AT3G51240						0.545187	1.35061	1.30879	0.0011	Root	Q9S818
AT3G52450						12.2136	17.3283	0.504639	0.00425	Root	Q9SVC6
AT3G53980						687.023	510.98	-0.427091	0.0116	Root	Q9M329
AT3G54580						70.3434	104.171	0.566464	0.0022	Root	Q9M1H0
AT3G54890						2.00331	3.19879	0.67514	0.0196	Root	Q01667
AT3G55280						81.1963	61.9383	-0.390582	0.01735	Root	Q9M3C3
AT3G55980						64.2095	89.6893	0.48215	0.00885	Root	Q93ZS9
AT3G56300						1.20596	0.672815	-0.841901	0.0074	Root	Q9LYL3
AT3G58550						285.534	202.342	-0.496869	0.00285	Root	Q9M2G1
AT3G59580						27.2953	19.7525	-0.466619	0.004	Root	Q9M1B0
AT3G59910						141.482	198.798	0.490689	0.0076	Root	Q9M1Y3
AT3G60160						1.8629	3.29812	0.82409	0.0003	Root	Q9M1C7
AT3G60310						11.9293	17.2857	0.535062	0.01175	Root	Q9LY34
AT3G60420						6.69605	9.76621	0.544488	0.0187	Root	Q9M217
AT3G60490						45.6263	61.0682	0.420557	0.01265	Root	Q9M210
AT3G60930						19.1507	29.2805	0.612542	0.0019	Root	Q9LEX8
AT3G61190						11.6856	16.371	0.486404	0.01705	Root	Q941L2
AT3G61470						2.02725	5.22792	1.36671	5e-05	Root	Q9SYW8
AT3G62260						15.7134	21.5577	0.456213	0.00975	Root	Q3EAF9
AT3G62720						14.5959	21.5528	0.562308	0.00235	Root	Q9LZJ3
AT3G63220						16.3401	22.5035	0.46173	0.0071	Root	Q9M1W7
AT4G00460						4.11385	2.16003	-0.929436	0.0036	Root	B3H471
AT4G01000						90.4583	121.153	0.421505	0.0119	Root	Q9SV28
AT4G02770						1.38422	3.31333	1.25921	0.00105	Root	Q9S7H1
AT4G04020						11.6604	8.56961	-0.444321	0.0162	Root	O81439
AT4G04450						4.19963	7.0284	0.742933	0.0015	Root	Q9XEC3
AT4G04880						11.1767	6.03039	-0.890175	0.0077	Root	Q8LPL7
AT4G05590						40.4953	26.5514	-0.608966	0.0011	Root	Q8LD38
AT4G07790						0.344097	1.07651	1.64548	0.01105	Root	Q9ZPG5
AT4G08380						5.70642	11.3806	0.995923	0.0061	Root	Q9STN0
AT4G08400						1.80036	3.46969	0.946525	0.0009	Root	Q9STM8
AT4G08410						2.0834	3.94683	0.921755	0.0003	Root	Q9STM7
AT4G08555						45.9956	26.614	-0.789311	0.00115	Root	Q8GWL6
AT4G08960						36.1108	51.883	0.522829	0.0016	Root	Q9C5N3
AT4G09890						76.3066	54.8299	-0.476846	0.0045	Root	Q9T0E8
AT4G10250						16.0047	7.31903	-1.12877	5e-05	Root	Q38806
AT4G11360						60.9544	46.3919	-0.393858	0.0178	Root	Q9SUS5
AT4G12030						2.90883	4.38983	0.593728	0.015	Root	Q94A17
AT4G12250						7.15208	10.8843	0.605809	0.0145	Root	Q9STI6
AT4G12400						62.6735	44.9991	-0.47796	0.0057	Root	Q9STH1
AT4G12432						1.22681	2.20598	0.846506	0.0046	Root	-
AT4G12470						2.96622	9.65651	1.70288	5e-05	Root	Q9SU35
AT4G12480						2.20591	4.11294	0.898796	0.01205	Root	Q39176
AT4G12800						1.11506	3.44276	1.62644	0.0001	Root	Q9SUI4
AT4G13050						12.7529	9.35986	-0.446264	0.0162	Root	Q9SV64
AT4G13390						0.902386	1.95086	1.11229	0.00325	Root	Q9T0L0
AT4G13420						11.6363	8.35504	-0.477918	0.01625	Root	Q9M7K4
AT4G13770						6.23906	10.4131	0.739006	0.00015	Root	P48421
AT4G14020						30.7274	21.5248	-0.513529	0.0132	Root	O23263
AT4G15450						25.5702	11.0953	-1.20452	5e-05	Root	Q8GY71
AT4G15802						44.9824	32.2065	-0.482009	0.0059	Root	Q8GW48
AT4G16370						29.6602	39.7065	0.420844	0.01065	Root	O23482
AT4G17030						280.089	174.156	-0.685505	5e-05	Root	O23547
AT4G18780						20.7972	28.5063	0.454888	0.0048	Root	Q8LPK5
AT4G19350						24.4293	17.6679	-0.46748	0.01015	Root	Q8LAF5
AT4G19460						20.9871	15.3217	-0.453931	0.0112	Root	F4JT73
AT4G19720						17.3724	11.6972	-0.570629	0.00235	Root	F4JTY4
AT4G19810						17.7366	13.1776	-0.428645	0.01665	Root	O81862
AT4G21280						0.597919	1.35924	1.18478	0.0098	Root	Q9XFT3
AT4G21620						84.0531	52.7066	-0.673318	0.00015	Root	Q9SVT5
AT4G22020						11.9022	8.1666	-0.543415	0.0069	Root	A0A178V3T4
AT4G22290						33.7895	45.6771	0.434897	0.0064	Root	Q8L6X7
AT4G22710						19.7139	14.511	-0.44207	0.0147	Root	O49652
AT4G23215						1.24298	0.223111	-2.47798	0.0106	Root	-
AT4G23493						6.61697	3.86557	-0.775489	0.0169	Root	Q8LC94
AT4G23885						31.5761	20.9762	-0.590081	0.0158	Root	Q2HIQ5
AT4G24026						35.6109	55.4867	0.639824	0.0015	Root	Q0WQ09
AT4G24110						120.12	160.195	0.415352	0.01205	Root	O22980
AT4G24680						39.8184	54.3364	0.448484	0.0168	Root	Q9SB63
AT4G25100						20.3327	31.1869	0.617137	0.00035	Root	P21276
AT4G25200						158.482	78.425	-1.01493	0.0006	Root	Q96331
AT4G25490						1.64564	3.17105	0.946316	0.00805	Root	P93835
AT4G27440						1.36006	2.87836	1.08157	0.001	Root	P21218
AT4G27450						982.298	1518.98	0.628868	0.00795	Root	Q93V62
AT4G27670						44.8748	24.546	-0.870417	5e-05	Root	P31170
AT4G28811						13.1439	19.4564	0.565844	0.00085	Root	Q8GT73
AT4G29780						19.9846	44.4602	1.15362	5e-05	Root	Q84J48
AT4G30380						3.33008	10.2086	1.61616	0.0133	Root	Q9M0C2
AT4G31310						17.0827	10.4462	-0.709555	0.00075	Root	A2RVS4
AT4G31380						26.1461	15.2033	-0.782208	5e-05	Root	Q5Q0B3
AT4G32280						2.65073	0.900462	-1.55765	0.01	Root	Q93WC4
AT4G32440						354.116	54.3489	-2.7039	5e-05	Root	Q9SUU8
AT4G32950						50.5935	73.4265	0.537347	0.0058	Root	O82637
AT4G33040						60.5469	40.6203	-0.575854	0.00065	Root	Q8L9S3
AT4G33710						12.3248	21.9572	0.833131	5e-05	Root	Q39187
AT4G33925						3.81048	1.70958	-1.15633	0.004	Root	Q147J4
AT4G33950						51.8075	75.0753	0.535178	0.0029	Root	Q940H6
AT4G34630						14.9127	10.5126	-0.504424	0.0141	Root	O65687
AT4G34990						20.8268	15.3535	-0.439869	0.01535	Root	O49608
AT4G36040						93.3916	123.362	0.40153	0.015	Root	Q9FYB5
AT4G36220						2.33345	3.87142	0.730398	0.00845	Root	Q42600
AT4G36430						191.234	142.197	-0.427454	0.0137	Root	O23237
AT4G36500						50.2168	33.0036	-0.605544	0.00075	Root	O23231
AT4G36610						24.0635	15.8114	-0.605883	0.00065	Root	O23220
AT4G37370						50.1828	26.1573	-0.939981	5e-05	Root	Q9SZT7
AT4G37710						14.514	9.19981	-0.657768	0.00945	Root	Q9SZG3
AT4G38440						33.5231	46.014	0.456917	0.01125	Root	Q8GYU3
AT4G38620						28.6371	20.2698	-0.498552	0.00335	Root	Q9SZP1
AT4G39675						514.937	713.932	0.471389	0.00945	Root	Q8LEP7
AT4G40065						7.53507	11.1964	0.571347	0.0073	Root	-
AT5G01190						2.72694	4.3258	0.665682	0.0053	Root	Q6ID18
AT5G02780						3.02742	1.75605	-0.785757	0.0149	Root	Q6NLB0
AT5G03545						29.1806	41.2327	0.498778	0.00505	Root	Q9LZD2
AT5G05250						14.3965	26.6652	0.889242	5e-05	Root	Q9FLC9
AT5G05390						5.08601	7.39157	0.539347	0.00845	Root	Q9FLB5
AT5G05400						4.45317	6.31416	0.50376	0.00745	Root	Q9FLB4
AT5G05960						445.134	288.303	-0.626653	0.0005	Root	Q8LBY9
AT5G06640						11.8635	18.7422	0.65976	0.00035	Root	Q9FG06
AT5G07322						171.653	107.698	-0.672506	5e-05	Root	-
AT5G07330						19.4837	11.148	-0.80549	0.0001	Root	Q9LY27
AT5G07475						26.6118	19.5319	-0.446231	0.0171	Root	Q7XA70
AT5G10180						10.2338	7.35522	-0.476501	0.01125	Root	O04722
AT5G10210						7.66631	13.9324	0.861838	0.00015	Root	Q9LX09
AT5G11090						194.146	275.825	0.506607	0.0051	Root	Q9FY56
AT5G11110						31.5668	41.833	0.406232	0.01705	Root	Q9FY54
AT5G12020						114.638	58.9607	-0.959265	5e-05	Root	P29830
AT5G12030						275.708	170.893	-0.69005	0.0001	Root	O81822
AT5G12110						21.093	15.6443	-0.431133	0.0189	Root	Q84WM9
AT5G12120						51.2607	73.6924	0.523663	0.0017	Root	Q9FMQ0
AT5G13630						1.31007	2.10197	0.682097	0.00215	Root	Q9FNB0
AT5G15630						9.21807	13.1534	0.5129	0.00585	Root	Q9LFW3
AT5G17420						22.0772	32.5662	0.560818	0.0117	Root	Q9SWW6
AT5G17460						14.7217	10.7938	-0.447735	0.0196	Root	Q949X1
AT5G19550						492.403	758.802	0.623884	0.0053	Root	P46645
AT5G19650						5.61954	3.21215	-0.806913	0.01195	Root	Q3E9B4
AT5G20260						0.199188	0.545865	1.45441	0.0138	Root	W8PUE3
AT5G20860						6.81578	4.34804	-0.648513	0.0107	Root	Q3E989
AT5G22240						1.11301	2.65317	1.25324	0.0107	Root	Q9FMS7
AT5G23010						7.97212	11.8803	0.575533	0.00235	Root	Q9FG67
AT5G23530						87.7117	67.4872	-0.378156	0.01925	Root	Q9LT10
AT5G24110						3.23165	0.997165	-1.69637	0.0001	Root	Q9FL62
AT5G24165						97.6972	72.9096	-0.422208	0.0129	Root	Q8LDQ8
AT5G24640						6.82915	2.18147	-1.6464	0.0002	Root	Q9FLU0
AT5G24660						11.9289	7.35228	-0.698195	0.01045	Root	Q9FIR9
AT5G25140						1.35312	2.40048	0.827029	0.00395	Root	P58050
AT5G25160						29.4831	20.4608	-0.527022	0.00225	Root	Q39262
AT5G25170						13.9123	8.77139	-0.665482	0.00285	Root	Q6NQ19
AT5G25450						24.8807	15.4032	-0.691796	0.0117	Root	F4JWS9
AT5G25890						185.182	137.463	-0.429901	0.00905	Root	Q9XFM0
AT5G25980						19.9187	51.4675	1.36954	5e-05	Root	Q9C5C2
AT5G26000						19.1139	52.4002	1.45495	5e-05	Root	P37702
AT5G26731						10.8742	7.32314	-0.570377	0.01535	Root	Q94EW8
AT5G27820						8.11096	4.92455	-0.719881	0.00975	Root	Q8LDK5
AT5G27890						0.884283	1.5045	0.766701	0.0064	Root	F4K5Q9
AT5G35190						1.57789	3.69412	1.22723	0.0007	Root	Q9LHS1
AT5G35732						132.456	89.48	-0.56588	0.0008	Root	Q6GKW4
AT5G35900						2.50839	1.15668	-1.11677	0.0063	Root	Q9FFL3
AT5G38980						1.77945	3.78396	1.08847	0.0115	Root	Q8GXY9
AT5G39110						116.913	80.4001	-0.540172	0.00295	Root	Q9FID0
AT5G39130						4.21506	1.64352	-1.35876	0.0001	Root	Q9FIC8
AT5G39150						3.92122	1.30787	-1.58409	0.0001	Root	Q9FIC6
AT5G39660						48.7911	67.1004	0.459702	0.0096	Root	Q93ZL5
AT5G42840						1.69052	2.95018	0.803335	0.0026	Root	Q9FMN5
AT5G42890						34.2556	25.2406	-0.440595	0.01335	Root	Q9FMN0
AT5G43350						66.114	89.7934	0.441654	0.00745	Root	Q8VYM2
AT5G43450						1.18539	0.506638	-1.22633	0.0048	Root	Q9LSW6
AT5G43470						0.584889	0.149624	-1.96683	0.01475	Root	Q8W4J9
AT5G43540						20.5845	30.8303	0.582785	0.01535	Root	Q9FIY6
AT5G43620						19.3511	28.9955	0.583416	0.00055	Root	Q9FIX8
AT5G43890						2.55473	4.14814	0.699294	0.00845	Root	Q9LKC0
AT5G44005						27.2401	19.316	-0.495932	0.00985	Root	Q84WM1
AT5G44030						26.0954	36.4398	0.481716	0.006	Root	Q84JA6
AT5G44400						71.9098	46.2303	-0.637351	0.00065	Root	Q9FKU8
AT5G44550						166.812	125.305	-0.412781	0.01315	Root	Q9FI10
AT5G45000						1.11882	1.90096	0.764759	0.017	Root	Q56XU3
AT5G45095						5.9295	3.90174	-0.603791	0.01705	Root	Q8GZ89
AT5G45340						12.7748	21.8085	0.771592	5e-05	Root	Q9FH76
AT5G45410						89.2825	117.246	0.393084	0.0171	Root	Q9FHJ5
AT5G46110						4.2661	6.33796	0.571102	0.00705	Root	Q9ZSR7
AT5G46330						3.16359	4.64733	0.554842	0.0048	Root	Q9FL28
AT5G46730						296.517	150.053	-0.982645	0.0074	Root	Q7Y218
AT5G46890						10.7025	16.3685	0.612977	0.0118	Root	Q9FJS1
AT5G47590						1.21577	2.39701	0.979372	0.0097	Root	Q9FGJ8
AT5G48160						118.414	157.618	0.412596	0.0196	Root	Q9LUB7
AT5G48570						95.7848	55.6629	-0.783079	0.00025	Root	Q9FJL3
AT5G49080						2.21943	4.06307	0.87238	0.0006	Root	A0A178UAE6
AT5G50260						3.13979	1.90412	-0.721539	0.009	Root	Q9FGR9
AT5G50810						33.7351	23.2229	-0.538703	0.0043	Root	Q9XGY4
AT5G51440						90.8665	57.2014	-0.667697	0.0001	Root	Q9FGM9
AT5G51750						7.77413	12.4108	0.674843	0.0052	Root	Q9FLI4
AT5G51990						1.15872	2.40844	1.05556	0.01615	Root	Q9FJ93
AT5G52390						27.4997	7.85204	-1.80827	5e-05	Root	Q9FHC1
AT5G52640						340.711	236.681	-0.525604	0.013	Root	P27323
AT5G52750						39.889	20.7293	-0.944322	0.00275	Root	Q9LTE2
AT5G52860						0.949157	2.26175	1.25272	0.0001	Root	Q9FLX5
AT5G53486						7.8602	4.68216	-0.747394	0.01145	Root	Q1G3G7
AT5G53880						41.6973	26.5912	-0.649005	0.0012	Root	Q9FN38
AT5G53905						156.234	286.391	0.874276	0.0004	Root	F4JYR8
AT5G54180						26.9806	43.9011	0.702334	0.01945	Root	Q9FK23
AT5G54710						2.80498	1.48957	-0.91309	0.00655	Root	F4K1U0
AT5G54960						209.987	293.177	0.481475	0.00945	Root	Q9FFT4
AT5G55150						3.60053	1.12495	-1.67835	5e-05	Root	Q9FLP7
AT5G56300						36.6109	26.141	-0.485957	0.0049	Root	Q5XF78
AT5G57500						12.4	5.42283	-1.19322	5e-05	Root	Q9FKM1
AT5G57660						12.2148	16.2331	0.41031	0.0175	Root	Q9FHH8
AT5G57815						48.6828	36.0314	-0.434157	0.014	Root	Q945L0
AT5G57880						113.282	83.4788	-0.440435	0.00865	Root	F4KDF5
AT5G58320						26.8636	35.269	0.392749	0.0177	Root	Q2V2X5
AT5G59070						0.138326	0.469751	1.76383	0.0163	Root	F4KHR9
AT5G59090						5.23786	7.43132	0.504639	0.00605	Root	Q8L7D2
AT5G60770						3.1701	4.71935	0.574063	0.0167	Root	Q9FJH8
AT5G60850						18.44	26.4749	0.521788	0.00215	Root	Q8LDR0
AT5G62480						28.8574	16.0902	-0.842761	5e-05	Root	Q9FUT0
AT5G62720						3.39789	6.2556	0.880509	0.0008	Root	Q8GZ51
AT5G63160						10.7997	23.4515	1.11869	5e-05	Root	Q9FMK7
AT5G63190						208.704	295.896	0.503634	0.0144	Root	Q94BR1
AT5G64120						5.6913	2.61444	-1.12226	5e-05	Root	Q43387
AT5G65040						194.198	146.955	-0.402153	0.01675	Root	Q9LV75
AT5G66160						348.083	231.334	-0.589457	0.00365	Root	Q9M622
AT5G67420						13.0704	23.5918	0.851987	5e-05	Root	Q9FN11
ATCG00420						0.954532	0.168035	-2.50603	0.01155	Root	P56754
Dataset* - Shoot, exclusively detected in shoot organs; Root, exclusively detected in root organs; Both, detected in both organs of plants inoculated with Gluconacetobacter diazotrophicus PAL5 at 50 DPI.
