# Supplementary material for: Fine-Tuning of Arabidopsis thaliana Response to Endophytic Colonization by Gluconacetobacter diazotrophicus PAL5 Revealed by Transcriptomic Analysis
Source: Plants (Basel). 2024 Jun 21;13(13):1719. doi: 10.3390/plants13131719 (PMC11244368; doi:10.3390/plants13131719)
Supplement: Supplementary file 1 [file plants-13-01719-s001.zip › Table S2.xlsx]

## Sheet: Table S2
Supplementary Table S2 List of DEGs and their functional classification in terms of Gene Ontology (GO) in Arabidopsis thaliana after inoculation by Gluconacetobacter diazotrophicus PAL5.
Organ	Regulation	Biological Process	#Seqs	Uniprot Identifier
Shoot	Up-	Response to stress	79	Q9LDY8, Q9T053, F4J2Z7, Q9SK55, Q9LEW3, Q9LXL5, Q9FZ54, P33157, Q8GYH5, Q9LMN8, A0A1I9LRL6, F4J7T6, Q42596, O48849, Q9SLH7, O04310, Q9FG34, Q7FZR1, Q9M1C9, Q9ZSA8, A0A1P8BCG0, O64483, Q9LMA1, Q9ZW18, Q9M9W8, O04311, Q9LZW4, A0A178V4S8, A0A178VX63, Q9LRW9, Q9FI23, Q9FJ47, Q96323, A0A1P8B854, A0A1P8B016, Q9SSK7, Q9FE25, A0A178W5N8, A0A1P8BES3, O23180, Q9S7H8, O65482, Q0PW40, A0A178V1B3, Q9LHB9, Q9S…
		Response to chemical	76	A0A178UCS4, Q9LDY8, Q9T053, Q9C5V5, Q9LXL5, Q9FZ54, Q8GYH5, Q9C6C8, Q9XEC6, Q9LMN8, Q8LB88, Q9FNV8, F4J7T6, Q42596, O48849, Q94B38, Q9SLH7, Q9LV72, Q84MA5, Q8LGN0, Q9FG34, Q7FZR1, Q8VZ56, Q9ZSA8, A0A1P8BCG0, Q94A84, Q9LMA1, A0A1P8BHI4, Q9M9W8, O04311, Q9LZW4, A0A178V4S8, A0A178VX63, Q9LRW9, Q9FI23, Q9LVW3, Q9LP24, Q9FJ47, Q9FT81, Q96323, A0A1P8B854, A0A1P8B016, Q9FE25, Q0PW40, Q9LHB9, F4IGL7, Q9S…
		Cellular process	75	A0A178UCS4, Q9T053, Q9LXL5, Q9C6C8, F4J7T6, Q9SLH7, Q84MA5, Q9STL4, Q9SHY2, Q9FG34, Q9LH79, Q9ZQZ9, Q9M1C9, Q9ZSA8, O49505, A0A1P8BCG0, Q94A84, A0A178W1W6, A0A384KH04, Q9FL08, Q9LRW9, O82741, Q9FI23, Q9LVW3, P21216, A0A1I9LLY2, Q9SI74, Q9FUJ3, Q56YT0, Q9S7H8, F4JSA6, Q9M7J9, F4J7A6, Q9LHB9, F4JLK2, Q84VY3, Q06402, O80912, Q66WT5, Q9LQL2, O64759, Q9LVR1, A0A178VWZ7, Q9SZZ8, A0A1P8BBX1, Q9SKD7, P42…
		Biosynthetic process	61	A0A178UCS4, Q9LDY8, P51102, Q5PP28, Q9SK55, Q9ZSI7, A0A1I9LRL6, Q9FNV8, Q9FIX7, O49505, Q9LMA1, P55231, Q9M9W8, A0A178VX63, Q9LVW3, O80483, Q9FT81, Q96323, A0A1P8B854, A0A1P8B4V8, Q9FE25, Q9FFQ4, A0A1I9LLY2, Q9S7H8, A0A178VM92, Q0WVN5, F4JVB8, F4JLK2, Q84VY3, F4IGL7, F4I101, Q9LJB4, Q9SGH6, Q06402, Q9SHJ5, A0A178VN39, Q9SR17, Q9SZZ8, Q9FYA2, P42801, P48422, A0A1I9LPZ3, Q9LVI9, Q8VWV6, Q9SK47, Q9M…
		Multi-organism process	52	A0A178UCS4, Q9T053, F4J2Z7, Q9LEW3, P33157, Q9C6C8, Q9LMN8, Q9FNV8, O48849, Q94B38, Q84MA5, Q9STL4, Q9FG34, Q7FZR1, Q9M1C9, Q9ZSA8, A0A1P8BCG0, O64483, Q9LMA1, Q9SKK5, A0A178V506, A0A178VX63, Q9FI23, Q9FJ47, A0A1P8B016, Q9FE25, A0A1I9LLY2, A0A1P8BES3, A0A1P8AP30, Q9LEU7, Q9S7H8, O65482, Q0PW40, A0A178V1B3, Q9LHB9, Q9SGH6, Q9SU33, O80912, Q8RXD5, Q9C8V0, Q9SKD7, Q3E9X6, P42801, Q9LV93, O80995, Q9S…
		Rresponse to external stimulus	48	O65482, Q0PW40, F4J2Z7, Q9LEW3, A0A178V1B3, Q9FZ54, Q9SGH6, Q9SU33, P33157, Q8GYH5, Q8RXD5, Q9SYX2, Q9LMN8, A0A178VWZ7, Q9SR17, F4J7T6, O48849, Q94B38, Q9FYA2, F4KD71, Q3E9X6, Q9LV93, O80995, Q9M670, Q7FZR1, O23171, P47735, Q9ZSA8, Q9LVI9, O64483, Q9LMA1, Q9SR86, Q9ZW18, Q9ZPJ8, Q8VYA3, Q9M9W8, Q9SQI2, A0A178VX63, Q9LRW9, Q9FI23, Q9FJ47, A0A1P8B016, Q9M020, Q9FE25, A0A1I9LLY2, A0A1P8BES3, A8MQN2,…
		Response to endogenous stimulus	42	Q9LDY8, Q9C5V5, Q9FZ54, Q9SGH6, Q9SU33, Q8GYH5, Q8RXD5, Q9XEC6, Q9LMN8, Q8LB88, Q93YN8, Q9FNV8, F4J7T6, Q42596, Q9LV72, O80995, Q8LGN0, Q7FZR1, Q8VZ56, Q9ZSA8, Q9SK47, A0A178WK33, A0A178WHR6, Q9CAB8, A0A1P8BHI4, A0A178VU61, Q8VYA3, Q9M9W8, Q9LZW4, A0A178VX63, Q9LRW9, Q9FI23, Q9LVW3, Q9LP24, P92973, Q9FJ47, Q9FT81, Q96323, A0A1P8B016, Q9M020, Q9FE25, A0A178W6B2
	Down-	Biosynthetic process	68	Q9SJH0, Q93ZR6, O23628, A0A1I9LQ19, P93015, A0A178W828, Q9FYG7, Q6NNI3, P48007, Q9XI33, A0A384KVD0, F4IHS9, Q9FVQ6, F4JBH5, Q9SJ45, Q9FZ86, P29384, Q9LY46, A0A1R7T3A9, Q9LMI4, A0A1P8AW12, Q9CAP4, O80365, Q9FKW3, A0A178W7N3, A1YKT1, Q9FF86, Q39103, Q9FRL5, F4HVY0, A0A1I9LST2, Q42536, O04609, O22718, Q43386, Q9LVR0, A0A178VNG0, Q9LQ32, A0A178W2I1, O80434, Q9LHN4, Q9FF79, Q7G1L2, O03042, Q6EJ98, P0D…
		Response to stress	66	Q9FIH9, F4IXC6, O65187, Q38857, Q9SIN5, A0A178W5Z3, Q42597, A0A178VN56, O23628, B3H763, H2AKV4, Q9SZP4, A0A1P8B5M1, Q9SD84, Q9M095, A0A384LLD4, Q9FF98, Q9XI33, Q9FUS8, F4JBH5, Q2V315, Q84WT8, Q9LY46, A8MRI9, Q56XB0, Q9M1S3, Q39182, A0A1P8AMN5, Q8RX87, A0A178V9E8, B3H7G1, Q8GZA8, F4HVY0, Q38913, O04609, Q9ZNQ7, Q8GWF4, O22711, Q8LF99, A0A178WMJ4, Q9C6E4, A0A178VNG0, Q9LLR7, Q9LLR6, Q7G1L2, Q9LT91,…
		Cellular process	63	Q9LE20, O65187, Q38857, Q93ZR6, A0A140JWM8, A0A178VXA9, Q9SV31, B3H763, Q9SRH4, Q9ZWA8, Q9SJ81, Q9FF98, Q8VZ13, Q8LEJ6, A0A384KVD0, Q9FUS8, Q9LUE3, Q9ZVX8, F4IHS9, Q9FVQ6, Q2V315, Q8LEE9, Q9FZ86, Q94KD8, Q84WT8, Q56XB0, Q9LMI4, Q94LW6, P25818, Q9LMM1, P93004, Q39182, F4IH21, F4HVY0, A0A178VUA5, Q84MC1, Q9FFH6, Q8GWF4, O82179, Q9LQ32, Q84XI3, O80434, Q9LMX7, Q9LT91, Q9ZT95, Q9FZ27, Q9FMI7, Q9FNC1,…
		Response to chemical	59	Q9FIH9, F4IXC6, Q9SJH0, Q38857, Q9SIN5, Q9LU15, A0A178VXA9, B3H763, Q9C9E1, Q9XI37, Q9LSA6, Q9XI33, Q9FUS8, Q9ZVX8, F4JBH5, O65695, Q9C7Q1, Q9LY46, A8MRI9, P25818, Q9CAP4, O80365, Q9M1S3, P93004, A0A178WB75, A0A178V9E8, Q39103, Q9FRL5, F4HVY0, Q38913, Q42536, O04609, Q9ZNQ7, A0A384LCE0, P0CJ48, A0A178W333, O22711, Q6AWT8, Q9LVR0, Q8LF99, A0A178VNG0, Q9LLR7, Q9LLR6, Q9ZPE7, Q7G1L2, O03042, Q9LT91,…
		Cellular component organization	55	A0A178UVL7, Q9LY18, P49063, Q9SIN5, O23628, P49062, H2AKV4, Q9C9E1, O04193, Q8LG58, A8MQM0, P59259-1, P59259-2, P53496, Q8RVQ9, O80722, P59259-3, O80803, Q8LDW9, A0A178W7N3, Q5MFV8, A0A178UIP2, A0A178UCH0, Q8L9A9, Q8GZA8, Q9LVF1, Q38911, Q38913, A0A178UQH6, Q9ZUS0, Q43386, Q42374, A0A178WPQ5, Q8LC45, F4J3R7, A0A178VT34, Q8LF99, A0A178VNG0, Q9LJR7, Q7G1L2, A0A1P8B288, Q6EJ98, Q9SD24, O23038, Q9C7S…
		Nucleobase-containing compound metabolic process	42	Q9FRL5, A0A1I9LST2, Q9SJH0, O04609, O22718, Q9LVR0, A0A178W2I1, P93015, Q9LHN4, Q7G1L2, A0A178W828, Q9FYG7, Q6EJ98, Q6NNI3, Q9ZU70, P48007, Q9XI33, A0A178VUI8, A0A178WH85, Q8L8Z8, Q9SJ45, A0A178U6H4, O23310, P29384, Q9XIN7, Q9LY46, A0A1R7T3A9, O82307, D3GKW6, Q9C681, A0A1P8AW12, Q9CAP4, O80365, Q93ZB9, P46639, Q93WY4, Q9M1S3, A0A178W7N3, A1YKT1, Q8L8A6, Q8VZS3, Q38874
		Response to endogenous stimulus	42	Q9FRL5, Q38913, Q9SJH0, Q38857, Q42536, Q9SIN5, Q9ZNQ7, Q9LU15, A0A178VXA9, A0A384LCE0, A0A178W333, B3H763, Q6AWT8, Q9LVR0, Q9C9E1, A0A178VNG0, Q9LLR7, Q9LLR6, Q9ZPE7, Q7G1L2, O03042, A0A1P8B288, Q6EJ98, Q9LJR2, P46689, Q9XI33, Q9FUS8, Q9ZVX8, O65695, Q9XIN7, F4ITU1, Q9C7Q1, A8MRI9, B3H5M0, Q9CAP4, O80365, Q9M1S3, P93004, A0A178WB75, Q39103, Q8VZS3, P42753
		Transport	40	Q9LE20, F4IXC6, A0A178VUA5, F4JN02, Q9SV31, A0A178W531, Q42374, H2AKV4, A0A178UIH4, Q9LLR7, Q84XI3, Q9LLR6, O80434, Q9LJR7, Q9FF79, Q9FF98, Q8VZ13, Q9FZ27, A0A1P8AZB0, Q9MA49, A0A1I9LPT0, Q9LUE3, Q9ZVX8, F4IHS9, Q9FNC1, A0A178USM7, A0A1P8BFC0, Q8RWI9, A0A1P8BHG3, Q08733, A0A178VIK1, Q41951, Q94LW6, Q93VK8, Q8S8A0, P25818, P93004, A0A1P8BC87, Q38874, A0A178VFS1
Root	Up-	Biosynthetic process	78	Q501D8, Q940H6, Q8L9K1, Q9LHD2, Q3E9A4, Q9FN52, A0A178U8Z4, P17597, Q9M210, A0A1P8AQ69, Q9FIX7, Q9FIX8, Q8GYU3, Q9FJ93, A0A1P8AXC2, Q8LPK5, A8MR05, Q9FMK7, A0A178VCI4, D7M116, Q9SWW6, Q9FMS7, Q8GUH2, P21218, A0A1P8AW12, Q9FK23, Q9LN68, Q9S7L5, Q9LE06, Q8VX04, Q9LUH8, Q9SKT1, Q9LZJ3, A0A1P8AYH5, F4IGL7, Q84VY3, Q9FHH8, Q9FY54, Q9M836, Q9LRR7, A0A1P8ANF5, Q93ZL5, P93835, A0A178W9T1, A0A1P8B5W9, Q84…
		Response to stress	72	Q9FIH9, Q501D8, P19171, Q940H6, Q9ZPG5, Q8L9K1, Q9LHD2, Q9SY97, P17597, A0A1P8AQ69, Q00874, A0A178VNA6, A0A178WHW4, A0A178VAI1, Q8LPK5, Q9FMK7, A0A1P8ATK9, P37702, Q9SS67, Q9SYW8, A0A178UVQ0, Q96520, Q8GUH2, Q9S7L5, Q9LE06, Q8RX87, Q9XIM0, Q8VX04, Q9LUH8, Q9SKT1, A0A1P8AYH5, A0A1P8ATF8, O04203, Q9LRR7, Q9SU35, P93835, O22711, O80871, Q9C5C2, Q84JA6, Q9FFT4, O04496, Q9FH76, Q9SKD9, Q39176, Q6EJ98,…
		Response to chemical	64	Q9FIH9, A0A178VEX9, P19171, Q940H6, Q8L9K1, P17597, A0A178WCY0, Q9M210, Q9SJY5, Q9FJ93, A8MRW9, A0A178VNA6, A0A178WHW4, Q8LPK5, Q9FLI3, Q9FMK7, P37702, Q9SS67, A0A178UVQ0, A0A1P8AX34, Q96520, P21218, Q9S7L5, Q9XIM0, A0A178WB75, Q8VX04, Q9SKT1, Q9FJH8, A0A1P8ATF8, P04778, F4IGL7, O04203, A0A384LCE0, Q9LRR7, Q9LQL2, Q9SU35, O22711, O80638, O80871, Q9C5C2, O82811, Q84QC2, Q9FH76, Q9SKD9, Q39176, Q6E…
		Cellular component organization	56	Q501D8, A0A178VEX9, A0A178UVL7, A0A1P8AYF2, A0A1P8AM70-1, Q9ZPG5, A0A178W4T2, O48809, Q9LHD2, Q3E9A4, Q9FXI9, A0A1P8B3U5, Q9XIL9, Q8RWG2, O65375, Q9C505, Q8LPK5, Q9C669, Q9C668, Q9FMK7, Q9SWW6, A0A178USP1, Q8GUH2, Q9STM7, Q9FK23, Q9LN68, A0A178WH71, A0A178VG54, A0A1P8AYH5, Q43867, A0A178UVN6, Q9T0L0, Q9SYX2, F4JCZ1, A0A178WFE4, Q9CAC1, A0A178UM07, A0A178UAE6, A0A178UR64, Q84JA6, Q6EJ98, Q38942, O…
		Cellular process	47	Q9FJH8, Q9LE20, A0A178VE36, A0A178VUA5, Q9CA70, Q84VY3, Q9FY54, O04203, Q9LRR7, A0A219HYB6, Q9LQL2, Q9ZV07, A0A1P8B0L8, O80638, A0A178W9T1, Q9FN52, P17597, O82811, O80434, Q9FH76, A0A1P8AQ69, Q9FLX5, Q9SJY5, Q96518, P46645, F4JPW1, Q9M1C7, A0A1R7T3A1, A0A178UD32, A0A1P8AXC2, P48421, D7M116, P11832, Q42600, Q9LKC0, Q9SS67, A0A1P8AX47, A0A178UVQ0, A0A1P8AX34, Q96520, O04084, A0A178VQP8, Q39161, Q9L…
		Nucleobase-containing compound metabolic process	43	F4IGL7, A0A178UVN6, Q9FHH8, Q9M836, Q8L9K1, Q93ZL5, P93835, A0A178U8Z4, A0A1P8B5W9, Q9M210, Q84QC2, A0A384L583, Q9FIX7, Q9SKD9, Q9FIX8, Q6EJ98, Q9FJ93, A8MRW9, Q8VWV6, Q9FZ22, F4ITY2, Q93ZS9, Q8RWG2, Q9LPI7, Q9FMK7, A0A178VCI4, Q8LDR0, Q9FMS7, Q8GUH2, A0A1P8AW12, A0A178UJH1, O80340, Q9FK23, Q9LN86, Q9S7L5, Q9SK91, Q9SSE5, Q8VZS3, Q9LUH8, Q38874, Q39204, Q9SKT1, Q8GT73
	Down-	Response to stress	77	Q9SI16, P56754, Q9SI17, A0A384L4Z2, P33157, O81822, A0A1P8ANH7, Q9LV75, Q9STH1, Q8VZ50, P93735, Q8GW48, O81862, P52839, Q9M095, P46421, Q9LE15, Q9LUA3, Q9M3C3, Q9SRY5, P27323, O22841, Q39219, Q38806, Q8W472, A0A178V4S8, A0A178VX63, P31170, A0A178WME4, Q9LK88, A0A178VZ16, Q9SYG1, Q9LNW0, P42730, Q9SJ52, Q9SYK9, F4HVY0, P29830, Q9XIE3, Q8W4J9, Q9SR96, O04609, Q1PER6, Q9FGR9, A0A178V316, A0A384LEU9,…
		Response to chemical	71	A0A178UCS4, Q9SI16, Q9SI17, A0A2H1ZEJ4, O81822, A0A1P8ANH7, Q9SHH7, Q9SZP1, Q9SLD4, Q96331, O81862, P52839, P46421, Q9LE15, Q9ZQ94, Q9SRY5, A0A1P8B9C1, Q6NLB0, Q38806, Q8W472, A0A178V4S8, Q9SUS5, A0A178VX63, O80365, A0A178WME4, Q39262, Q8VZQ2, Q9SYG1, A0A178UHV6, Q9LNW0, Q9SYK9, F4HVY0, P29830, Q9LRJ9, Q9XIE3, Q8W4J9, O04609, Q1PER6, Q9XEE8, A0A178V316, Q9FIR9, Q43387, A0A1P8B966, Q9FZC4, Q9CAS6,…
		Cellular process	50	A0A178UCS4, Q9SI16, Q9SI17, A0A140JWM8, Q9SHH7, A0A384LHD2, A0A1P8BCT0, O81862, P46421, Q9LE15, Q9C748, A0A178V9H8, Q9SRY5, P27323, O22841, A0A1P8B9C1, Q9M7K4, Q9STY5, A0A384KH04, A0A178UX93, A0A178UHV6, F4HVY0, Q9SMP2, Q1PER6, A0A178V2L3, O04722, Q43387, A0A1P8B966, Q9FZC4, Q9CAS6, Q9LNR3, Q96519, P42760, F4JBK4, Q96512, Q9M9E1, O23237, Q9M9Q9, A0A178W8F9, Q9C601, Q9SV64, Q9SIA5, Q9LPU7, Q9LPU6,…
		Response to abiotic stimulus	41	F4HVY0, P29830, Q9XIE3, Q9SR96, P33157, O81822, A0A1P8ANH7, Q9FIR9, A0A178V2P5, Q9FJL3, Q9STH1, Q8VZ50, A0A1P8B966, Q9FZC4, Q8GW48, O81862, P52839, Q9ZT50, Q9LE15, P42760, Q9SRY5, Q39219, Q9M9Q9, A0A178W8F9, Q9ZW31, Q38806, P13853, A0A384KH04, O49608, A0A178VX63, Q9LDE1, Q9S9N1, A0A178WME4, O80982, B9DG55, Q9SZG3, Q9SYG1, Q8GW96, Q9LNW0, P42730, Q9SYK9
		Biosynthetic process	41	A0A178UCS4, F4HVY0, Q9M1B0, O04609, A0A2H1ZEJ4, A0A178W650, A0A1P8B4J3, Q9FIR9, P93735, Q9SZP1, Q9SLD4, A0A1P8B7S3, Q8GW48, Q9LNR3, A0A178W0E2, A0A178VVM6, Q9C748, A0A178V9H8, A0A178W8F9, Q9C601, Q42344, A0A178W385, Q8W472, A0A178UIG8, Q9SV64, O49608, Q94C26, Q3E9B4, A0A178VX63, O80365, Q9LPU7, Q9LPU6, Q9LDE1, P31170, Q39262, O80982, Q9FL62, A0A178WD50, Q8VZQ2, Q8VYM0, Q9XFM0
		Celullar components
Shoot	Up-	Cell	143	Q9LH82, Q9C5V5, P51102, Q9SAF5, Q8LB88, A0A1I9LSN4, A0A1I9LRL6, Q9FNV8, Q94B38, Q9STL4, Q9LH79, O23392, Q9ZQZ9, Q94A84, Q9SR86, Q9M9W8, Q9FL08, A0A178V4S8, O82741, Q9FE29, Q9FJ47, A0A1P8B4V8, Q9SSK7, Q9FE25, A0A1I9LLY2, Q84N64, Q9FUJ3, Q9M7J9, Q9LI83, A0A178VG54, Q0PW40, Q0WVN5, F4JVB8, Q9LJB4, Q9SU75, Q9SYX2, O81009, O64759, Q9LVR1, Q9SR17, Q06915, Q9FYA2, A0A1P8BBX1, Q9SKD7, Q3E9X6, Q9LPV5, Q9S…
		Plasma membrane	76	Q9T053, Q9C5V5, Q5PP28, Q9LXL5, Q9SAF5, P33157, Q8GYH5, Q9C6C8, Q9XEC6, Q9LMN8, Q8LB88, Q9XEC7, A0A1I9LRL6, F4J7T6, O48849, Q9SRL2, Q9LV72, Q84MA5, Q9SHY2, A0A178V221, Q8LGN0, A0A178VXQ5, Q9LH79, Q7FZR1, A0A178WEJ2, Q9SKK5, A0A1P8BHI4, A0A178V506, A0A384KH04, Q9SGG3, Q9FL08, Q9LRW9, Q9LP24, Q9FE29, Q9SVM3, A0A1P8B4V8, A0A178WEV2, A0A1P8AP30, Q56YT0, Q9M7J9, Q9LI83, O65482, Q0PW40, Q0WVN5, F4J7A6,…
		Membrane	55	Q9LH82, P51102, Q9LYN3, A0A1P8B4J7, A0A178V9P3, A0A1I9LSN4, Q94B38, P51424, Q9FG34, Q8VZ56, A0A178VTM9, Q9ZQZ9, Q9M1C9, A0A178UES4, O49505, O64483, A0A1I9LSS6, A0A178W1W6, Q9ZW18, A0A178UTM0, O82741, A0A1P8AZ72, A0A178WLG7, A0A1I9LLY2, Q84N64, A0A1P8BES3, Q9FUJ3, O23180, F4JSA6, A0A178VG54, A0A178VM92, Q84VY3, F4IGL7, Q9SU33, Q9SHJ5, Q66WT5, A0A178V0L4, A0A178VWZ7, Q9SZZ8, Q1HDT3, P48422, Q9SK47,…
	Down-	Cell	191	Q9SIN2, Q9SR72, F4IXC6, Q9LY18, Q9SJH0, Q9SIN5, Q9LZT5, Q9LU15, A0A178VXA9, P59226, B3H763, A0A1I9LQ19, Q9C9E1, P93015, Q9M051, Q6NNI3, Q9SJ81, F4IK92, A0A178W1A4, Q9FUS8, A0A178VE46, F4IHS9, P53496, Q8LEE9, P29384, Q94KD8, Q9SK27, Q9C7Q1, A8MRI9, O80722, Q9LMI4, Q94LW6, Q680P8, Q43284, P93004, Q9FZD0, Q39182, A0A178W7N3, A0A178V394, Q9M9F9, A1YKT1, Q39103, Q9SXE6, Q39069, F4IH21, Q9FRL5, F4HVY0,…
		Membrane	108	Q9SIN2, Q9LE20, Q6NLE8, F4IXC6, Q9SV72, A0A178W5Z3, A0A178V9T9, Q9LZT5, A0A140JWM8, B3H763, Q9SZP4, A0A1P8BB94, A0A178VNE5, A0A178W0G8, Q8VZ13, A0A178VE46, F4IHS9, Q9MA60, A0A1P8APG6, A0A178UJI9, Q9LMI4, A0A178V5U7, A0A384LDR8, A0A384KW95, Q43284, A0A384KBH9, A0A178V394, A1YKT1, Q39069, F4IH21, F4HVY0, A0A178WN86, P0CJ48, A0A178V878, Q9LK37, A0A178W8U8, Q9LJR7, Q9LHN4, O03042, Q9LMX7, A0A1P8B288,…
		Plasma membrane	94	Q9FIH9, F4IXC6, Q9LJD9, Q38857, Q8L8U9, F4JN02, Q93ZR6, A0A384K9B1, Q9SV31, Q9FPR2, Q9SU13, H2AKV4, Q8LG54, Q9C9E1, A0A1P8B5M1, A0A178VV02, A0A178VRM3, A0A178UBI9, Q6NN00, O04193, Q8LCN5, Q9M373, Q9SD84, Q9ZWA8, Q9SJ81, A8MQM0, Q8LEJ6, Q9LVC0, Q9LUE3, Q9ZVX8, P53496, Q8LEE9, Q9FZ86, Q9SK27, Q9C7Q1, A0A384KFM2, Q9STQ3, O82307, O80722, Q94LW6, O80803, A0A178UHJ6, P93004, Q9FZD0, Q39182, Q8S2W4, A0A…
		Nucleus	87	Q9FFB6, Q9FIH9, P59226-1, O65187, P59226-2, Q9SJH0, F4JN02, Q9LU15, P59226, Q9SV31, O23628, Q9SVL0, Q9C9E1, Q1G3C4, P93015, A0A178W828, Q9FYG7, Q6NNI3, P48007, A8MQM0, Q9XI33, P59259-1, P59259-2, A0A178VE46, Q9ZVX8, Q9SJ45, A0A1I9LTU1, Q8VZQ9, P53496, P29384, Q8RVQ9, A0A178WK14, A0A1R7T3A9, O82307, P59259-3, A0A1P8AW12, Q9CAP4, O80365, Q9M1S3, P93004, Q9LHK1, Q9M9F9, A1YKT1, A0A178V9E8, Q93YW8, A…
		Extracellular region	79	A0A178UVL7, Q9LY18, P49063, Q38857, F4JN02, Q9LZT5, Q42597, Q9SVT4, P49062, Q9S728, Q9SZP4, Q8LG58, A0A178W4G2, A8MQM0, Q1PEY6, Q2V315, Q9T068, Q94KD8, Q84WT8, Q9SVU5, Q56XB0, A0A178UJI9, O80722, Q8LC53, Q8LA14, O80803, Q8LDW9, Q43284, Q9FJ40, Q9FJ41, Q39182, A0A1P8AMN5, Q8L5Z1, P42815, Q5MFV8, A0A178WB75, Q9SVE5, A0A178UIP2, A0A178UCH0, Q93YW8, Q8L9A9, Q38911, Q38913, Q9SIH2, Q9SKP9, A0A178WPQ5,…
		Plasmodesma	43	Q9SIN2, F4IXC6, Q9LZT5, Q9FFH6, Q9SV31, Q42374, Q9LK37, Q9LV90, Q9SD84, Q9LT91, A0A1P8B288, Q9ZWA8, Q9LSA6, A0A178W1A4, Q9FZ27, Q9FMI7, A0A178VE46, Q9ZVX8, Q9FVQ6, F4JBH5, Q9SU40, Q4KSH9, P53496, Q9FZ86, Q9C524, Q9SK27, Q9FFC0, Q08733, O80722, Q9ZUL7, Q41951, A0A178WML2, A0A178UHJ6, P93004, Q9FZD0, A0A178V3V0, Q5MFV8, A0A178WB75, Q9SVE5, Q9SXE6, P49209, Q9M2D8, Q38874
		Cell wall	40	Q9SR72, Q38911, Q9LY18, P49063, Q38913, Q38857, F4JN02, A0A178VXA9, Q9SKP9, P49062, Q9SU13, Q8LC45, Q8LF99, Q9LLR7, Q9LLR6, Q8LG58, Q9LJR7, O03042, A0A1P8B288, Q9LJR2, A0A178UC28, Q9FZ27, O23038, Q9FN08, Q9C7S6, Q84WT8, Q38908, O80722, O80803, Q9C681, A0A384KZH7, Q8LDW9, P47925, Q9LM66, Q5MFV8, Q93YW8, Q41916, Q8L9A9, A0A384KJF4, P94072
Root	Up-	Cell	142	Q501D8, P19171, Q940H6, Q9FN52, Q39194, O82239, P93013, Q8GYU3, Q9SJY5, A0A178W1A4, A0A178WHW4, Q8RWG2, P28297, Q8LPK5, A8MR05, Q9FMK7, A0A178VCI4, F4HVZ8, P37702, Q9SYW8, Q96520, Q9SHE8, O04084, Q9FYB5, Q9S7L5, Q9LE06, F4KEW8, Q9SKT1, A0A178VG54, Q9LZJ3, A0A1P8ATF8, Q43867, Q9FHH8, Q9M836, Q9SYX2, Q9LRR7, Q9CAC1, Q9XFT3, Q9C5C2, A0A178UAE6, Q9FFT4, Q84QC2, O04496, Q9FLX5, Q9SA87, Q9SKD9, Q6EJ98,…
		Membrane	94	A0A178UKW0, Q501D8, Q9LE20, A0A178UE62, P19171, A0A1P8AYF2, A0A1P8AM70-1, A0A178W4T2, A0A219HYB6, A0A178USN3, Q9LHD2, Q3E9A4, Q9SY97, A0A178UNP8, Q6ICW5, Q39194, Q9FXI9, A0A1P8B3U5, Q9SJY5, A8MRW9, A0A178WHW4, Q9M1C7, Q8RWG2, A8MR05, A0A0S2RRA5, Q9SS67, Q9SYW8, A0A178UVQ0, Q96520, Q8GUH2, P21218, Q9SHE8, O04084, A0A178VQP8, Q9LN68, Q9STI6, Q9S7H1, A0A178VFW1, F4KEW8, A0A178WIZ3, A0A178WH71, A0A17…
		Nucleus	58	Q9FIH9, A0A178VEX9, Q940H6, Q8L9K1, Q9M210, O82239, Q8GYU3, Q9FJ93, A8MRW9, A0A178VAI1, Q9C505, Q9FLI3, Q9FMK7, A0A1P8ATK9, A0A178VCI4, Q9FMS7, A0A178USP1, Q8GUH2, A0A1P8AW12, Q9FYB5, Q9S7L5, Q9XIM0, Q9LUH8, Q9SKT1, A0A1P8AYH5, A0A1P8ATF8, Q9FHH8, Q9M836, Q93ZL5, Q9ZV07, P93835, O80871, A0A1P8B5W9, Q84QC2, Q8VWV6, Q93ZS9, Q9LE73, Q9LPI7, Q9LXM2, A0A178V0I5, Q8LDR0, A0A178WMP7, A0A178W3Q3, A0A178U…
		Chloroplast	50	A0A219HYB6, Q9SY97, Q9FN52, P17597, Q39194, Q00874, Q9LEX8-2, Q9LEX8-1, Q8RWG2, A8MR05, P37702, Q9SWW6, Q9SYW8, P21218, Q9SHE8, Q9FK23, Q9FYB5, Q9S7H1, Q8RX87, Q9XIM0, Q8VX04, Q9FJH8, P04778, F4IGL7, Q84VY3, A0A1P8B6D0, A0A178UPF0, Q9LRR7, Q9SU35, Q9ZV07, O22711, Q9CAC1, Q9XFT3, Q9C5C2, O82811, Q39176, F4JE43, Q9CA67, F4JPW1, Q9LEX8, C0Z396, O22265, Q9SRS3, A0A1P8AZ91, A0A178UFC3, Q39161, Q9S7N7,…
		Plasma membrane	40	Q9FIH9, Q9FJH8, A0A178VEX9, A0A178VUA5, Q43867, Q9FY54, Q9LQL2, Q9ZV07, O22711, O80638, O82811, Q84JA6, O80434, P93013, Q9FLX5, P46645, A0A1R7T3A1, Q9ZT16, Q8LPK5, P48421, A0A178USM7, A0A178VCI4, Q9FL28, D7M116, A0A178V0I5, Q9SWW6, P11832, A0A0S2RRA5, A0A178U7T2, P58050, A7XGN8, A0A1P8BE86, P21276, A0A178WB75, Q8VYM2, O23482, Q9SSE5, Q9FLB4, Q9FLB5, Q38874
	Down-	Protein binding	73	Q8L9S3, A0A178W0T3, P33157, P59226, O81822, Q9SHH7, Q9LV75, Q84WM9, Q9STH1, P59271, Q9SZP1, Q8GW48, A0A178UQ63, P46421, A0A178VVM6, Q9LUA3, P59259-1, Q9SRY5, P27323, A0A178UCX8, A0A178VN60, A0A1P8B9C1, Q6NLB0, Q38806, A0A178VX63, O80365, P31170, Q39262, Q9SYG1, Q9LNW0, P42730, P29830, Q9XIE3, Q9M1B0, Q8W4J9, Q9FLP7, Q9FJL3, A0A1P8B966, Q9CAS6, A4IJ27, A0A1P8B7S3, Q9LNR3, Q9FI10, Q9FH33, Q9ZT50, Q…
		Binding	48	F4HVY0, Q9SI16, P56754, Q8RX37, Q9SI17, A0A140JWM8, Q1PER6, Q9FID0, Q9XEE8, A0A178UV57, A0A178V316, A0A1P8B4J3, A0A178V2P5, Q43387, A0A178V3U7, Q8VZ50, A0A384LHD2, Q67YE6, O81862, Q96519, Q9LE15, Q9C748, A0A178V9H8, Q9FIC8, Q96512, A0A1P8BG12, Q9FIC9, A0A178W4A2, Q5XF78, O23237, O22841, Q39219, Q9M9Q9, Q9C601, Q9SV64, A0A178V4S8, O23913, F4IYQ2, Q9SUS5, A0A178V623, Q9S756, Q9LIK5, P92997, A0A178U…
		Molecular functions
Shoot	Up-	Protein binding	68	Q9LDY8, Q9T053, P51102, P33157, Q8GYH5, A0A1P8B4J7, A0A178V9P3, Q9ZSI7, Q9C6C8, Q8LPH7, Q9XEC6, Q9LMN8, Q8LB88, Q9FNV8, F4J7T6, O48849, Q9SRL2, Q9LV72, A0A178V221, Q9FIX7, Q9LH79, Q7FZR1, A0A178UES4, O64483, Q9SKK5, A0A1I9LSS6, A0A178V506, Q9LZW4, A0A178VX63, Q9LRW9, O82741, Q9LP24, Q9SVM3, Q9FT81, A0A1P8B854, A0A178WLG7, Q9FE25, A0A178W5N8, Q84N64, F4JSA6, A0A178UB15, Q06402, Q8VZD5, Q9SYX2, Q93…
		Nucleotide binding	51	Q9LH82, Q9SAF5, Q8LPH7, Q9XEC6, Q9LMN8, Q9XEC7, Q7FZR1, F4HSD5, A0A178UES4, A0A1P8BCG0, O64483, Q9LMA1, P55231, A0A178V506, A0A384KH04, Q9SGG3, Q9LZW4, Q9LP24, A0A1P8B854, A0A178WLG7, A0A1I9LLY2, Q84N64, A0A1P8BES3, Q9FUJ3, A0A1P8AP30, Q9LEU7, A0A178UB15, Q9LI83, O65482, Q0PW40, A0A178V1B3, Q8VZD5, Q9SYX2, Q9C8V0, Q9SKD7, Q3E9X6, Q9LV93, P47735, Q9LVI9, Q9SXB4, A0A178UTK4, Q8VZC7, Q8VYA3, P11832,…
		Catalytic activity	50	F4J2Z7, P51102, Q9SSC3-1, A0A1I9LRL6, Q9SLH7, Q9FG34, Q9ZSA8, O49505, A0A1P8BCG0, F4IYD7, Q9LMA1, Q9ZW18, A0A178UTM0, O82741, Q96323, A0A1P8AZ72, Q9FFQ4, Q9SSC3, Q9FUJ3, Q39224, Q56YT0, Q9S7H8, F4JSA6, Q9LHB9, Q84VY3, F4IGL7, F4I101, Q9SGH6, Q06402, O80912, Q66WT5, A0A178V0L4, P42801, Q96519, P48422, Q9LVI9, Q43735, Q42602, Q9CAB8, Q9LTM4, F4J865, A0A178VU61, P11832, P58049, Q56WN1, A0A1P8AP13, Q…
		Binding	42	F4J2Z7, Q9LHB9, Q84VY3, F4I101, Q9SGH6, O80912, A0A178V316, A0A178V0L4, Q9SZZ8, Q9SLH7, Q9FG34, A0A178VXQ5, Q96519, P48422, Q8VZ56, Q9LXI7, Q9ZSA8, O49505, Q9SK47, Q43735, Q42602, Q9CAB8, A0A384LPA3, Q9SR86, F4J865, Q9SGA0, Q8VXZ0, A0A178VU61, P58049, A0A178V4S8, A0A178UTM0, Q9FE29, P21216, A0A1P8AZ72, Q9ZVF3, A0A1P8AP13, Q9FFQ4, Q9SD76, Q4PSY4, Q9FMY1, Q39224, Q56YT0
	Down-	Protein binding	91	P59226-1, O65187, P59226-2, Q9LJD9, Q9SJH0, Q9LU15, P59226, Q9SV31, O23628, Q9ASW3, Q9SVL0, Q9SHD3, H2AKV4, Q9C9E1, A0A1P8B5M1, O04193, A0A178UQ21, P48007, Q9FF98, F4IK92, P59259-1, A0A384KVD0, Q9FUS8, Q9LVC0, Q9LUE3, P59259-2, A0A178VE46, Q9ZVX8, P29384, Q8RVQ9, A0A1R7T3A9, Q9MA60, O80722, A0A384KZL8, Q8LC53, P59259-3, O80365, Q39182, A0A178W7N3, A1YKT1, Q5MFV8, Q39069, Q8GZA8, Q9FRL5, Q9SH14, Q…
		Hydrolase activity	58	A0A178UVL7, Q9LY18, P49063, Q38857, F4JN02, Q9SVT4, A0A178VN56, P49062, A0A1I9LQ19, A0A1P8B5M1, A0A178VV02, Q8LG58, A8MQM0, A0A178UC28, Q9FN08, Q9FZ86, Q94KD8, Q9SVU5, A0A1P8APG6, O80722, A0A178UEC5, O80803, A0A384KZH7, Q8LDW9, Q9FJ40, Q9FJ41, Q9LHK1, A0A178W7N3, Q8L5Z1, Q5MFV8, A0A178UCH0, Q93YW8, A0A178V191, Q8L9A9, A0A178UZE1, Q38911, Q94F57, A0A178WPQ5, Q8LC45, Q8LF99, Q5PNZ0, A0A178WMJ4, Q9L…
		DNA binding	53	P59226-1, P59226-2, P59226, O23628, Q9SVL0, Q1G3C4, P93015, A0A178W828, Q9FYG7, Q6NNI3, P48007, A0A178UC28, Q9XI33, P59259-1, P59259-2, A0A1I9LTU1, Q8VZQ9, P29384, Q8RVQ9, O82307, P59259-3, A0A384KZH7, A0A1P8AW12, Q9CAP4, A1YKT1, Q8GZA8, Q9FRL5, Q9ZUS0, A0A1I9LST2, O04609, A0A1P8B3F5, Q5PNU4, Q43386, Q9LVR0, A0A178W2I1, Q7G1L2, Q9ZU70, A0A1I9LM71, A0A178VUI8, A0A178U6H4, O23310, Q9XIN7, Q9SII0, Q…
		Catalytic activity	43	F4HVY0, A0A178U7E0, Q42536, Q84MC1, A0A140JWM8, A0A384K9B1, Q8GWF4, O04846, A0A178UEH9, O22711, Q9SRH4, A0A178UBI9, O80434, A0A178W529, O03042, Q9LMX7, Q9LT91, A0A178W4G2, P0DKH2, Q39131, Q8L8Z8, Q9FMI7, Q9FVQ6, F4JBH5, Q9SU40, Q4KSH9, A0A178USM7, Q9SK27, F4HVX7, Q9LMI4, B3H5M0, Q9LMM1, Q93ZB9, A0A178W7T8, Q9FKW3, A0A178V394, Q9C8L2, A0A178V3V0, A0A178W4J6, A0A178UHX9, Q39103, A0A178VFS1, P94072
Root	Up-	Protein binding	80	A0A178VEX9, A0A178UE62, Q940H6, O48809, Q9SY97, P17597, O82239, Q9FIX7, Q9FIX8, Q00874, Q8GYU3, A0A178WHW4, Q8RWG2, A0A178VAI1, Q8LPK5, Q9FLI3, A8MR05, Q9FMK7, A0A1P8ATK9, Q9SWW6, A0A0S2RRA5, Q9SYW8, A0A178U7T2, Q8GUH2, P21218, Q9SHE8, Q9M1W7, Q9S7H1, Q9XIM0, F4KEW8, A0A178WIZ3, Q9SKT1, Q9LZJ3, A0A1P8ATF8, P04778, Q43867, Q9FHH8, A0A1P8B6D0, O04203, Q9SYX2, Q93ZL5, Q9SU35, P93835, A0A178UAE6, A0A…
	Down-	Protein binding	73	Q8L9S3, A0A178W0T3, P33157, P59226, O81822, Q9SHH7, Q9LV75, Q84WM9, Q9STH1, P59271, Q9SZP1, Q8GW48, A0A178UQ63, P46421, A0A178VVM6, Q9LUA3, P59259-1, Q9SRY5, P27323, A0A178UCX8, A0A178VN60, A0A1P8B9C1, Q6NLB0, Q38806, A0A178VX63, O80365, P31170, Q39262, Q9SYG1, Q9LNW0, P42730, P29830, Q9XIE3, Q9M1B0, Q8W4J9, Q9FLP7, Q9FJL3, A0A1P8B966, Q9CAS6, A4IJ27, A0A1P8B7S3, Q9LNR3, Q9FI10, Q9FH33, Q9ZT50, Q…
		Binding	48	F4HVY0, Q9SI16, P56754, Q8RX37, Q9SI17, A0A140JWM8, Q1PER6, Q9FID0, Q9XEE8, A0A178UV57, A0A178V316, A0A1P8B4J3, A0A178V2P5, Q43387, A0A178V3U7, Q8VZ50, A0A384LHD2, Q67YE6, O81862, Q96519, Q9LE15, Q9C748, A0A178V9H8, Q9FIC8, Q96512, A0A1P8BG12, Q9FIC9, A0A178W4A2, Q5XF78, O23237, O22841, Q39219, Q9M9Q9, Q9C601, Q9SV64, A0A178V4S8, O23913, F4IYQ2, Q9SUS5, A0A178V623, Q9S756, Q9LIK5, P92997, A0A178U…
