# Supplementary material for: Fine-Tuning of Arabidopsis thaliana Response to Endophytic Colonization by Gluconacetobacter diazotrophicus PAL5 Revealed by Transcriptomic Analysis
Source: Plants (Basel). 2024 Jun 21;13(13):1719. doi: 10.3390/plants13131719 (PMC11244368; doi:10.3390/plants13131719)
Supplement: Supplementary file 1 [file plants-13-01719-s001.zip › Table S3.xlsx]

## Sheet: Table S3
Supplementary Table S3 List of DEGs in different biological roles in Arabidopsis thaliana after inoculation by Gluconacetobacter diazotrophicus PAL5. The asterisks correspond to the DEGs detected in both shoot and root organs.
Class	Sub class	Locus Identifier	Gene Symbol	Log2 fold change
				Shoot	Root
Cell Wall
Biosynthesis	Cellulose	at4g18780	IRX1	-	0.455
		at4g23990	CSLG3	0.56	-
		at4g24000	CSLG2	0.683	-
		at5g15630	IRX6	-	0.513
		at5g17420	IRX3	-	0.561
		at5g44030	IRX5	-	0.482
	Hemicellulose	at1g19300	PARVUS	-	0.397
		at5g20260	-	-	1.454
		at5g22940	F8H	-0.715	-
Constituent proteins	Arabinogalactan protein	at1g35230	AGP5	-0.893
		at2g14890	AGP9	-0.647	-
		at2g23130	AGP17	-0.7	-
		at2g47930	AGP26	-0.596	-
		at3g13520	AGP12	-0.957	-
		at3g57690	AGP23	-2.926	-
		at3g61640	AGP20	-0.417	-
		at4g26320	AGP13	-3.297	-
		at4g37450	AGP18	-0.436	-
		at5g10430*	AGP4	-1299	0.398
		at5g18690	AGP25	-0.474	-
		at5g40730	AGP24	-0.994	-
		at5g56540	AGP14	-1.363	-
		at5g64310	AGP1	-0.583	-
		at5g65390	AGP7	-0.655	-
	Fasciclin-like arabinogalactan protein	at1g03870	FLA9	-0.447	-
		at2g04780	FLA7	-0.551	-
		at4g12730	FLA2	-0.651	-
		at5g03170	FLA11	-1.111	-
		at5g44130	FLA13	-0.496	-
		at5g60490	FLA12	-1.478	-
	Extensin protein	at1g12040	LRX1	-	0.507
		at1g26240	-	-	0.869
		at1g26250	-	-	0.805
		at1g62440	LRX2	-	0.977
		at1g76930	EXT1	0.42	-
		at2g15880	PEX3	-	0.755
		at2g21140	PRP2	-1.263	-
		at2g46630	-	-0.463
		at4g08400	-	-	0.947
		at4g08410	-	-	0.922
Modification	Xyloglucanases	at1g10550	XTH33	-0.997	-
		at1g11545	XTH8	-0.507	-
		at1g32170	XTH30	-0.761	-
		at1g65310	XTH17	-1.163	-
		at2g06850	XTH4	-0.576	-
		at3g23730	XTH5	-0.641	-
		at3g25050	XTH3	-1.822	-
		at4g03210	XTH9	-0.808	-
		at4g14130	XTR7	-2.154	-
		at5g57560	XTH22	-0.921	-
		at5g65730	XTH6	-0.558	-
	Expansin-like protein	at3g45960	EXLA3	-0.986	-
		at4g38400	EXLA2	-0.636	-
		at4g17030	EXLB1	-	-0.686
		at4g30380	EXLB2	-	1.616
	Pectinesterases	at1g05310	PME8	-0.519	-
		at1g53840	PME1	-	0.485
		at2g45220	PME17	-	0.544
		at2g47030	PME4	-2.12	-
		at2g47040	PME5	-2.031	-
		at3g10720	PME25	-	0.44
		at5g07420	PME49	-1.577	-
		at5g20860	PME54	-	-0.649
Degradation	Cellulose	at1g19940	-	-	0.765
	Xylan	at1g02640	BXL2	-0.632	-
		at5g49360	BXL1	-0.781	-
	Pectin	at1g02790	-	-2.657	-
		at1g09890	-	-	0.854
		at1g10640	-	-	1.434
		at1g60590	-	-	1.539
		at1g70500	-	-1.208	-
		at2g43870	-	-	-0.945
		at3g01270	-	-2.197	-
		at3g07850	-	-3.325	-
		at3g14040	-	-3.894	-
		at5g48140	MIF21.3	-3.502	-
ROS detoxification
	Peroxidase	at1g14540	PER4	-	-0.857
		at1g14550	PER5	-	-1.051
		at1g44970	PER9	-	-0.524
		at1g68850*	PER11	0.935	-0.467
		at1g71695	PER12	-	0.58
		at2g18140	PER14	-	-0.511
		at2g18980	PER16	-	0.433
		at2g35380	PER20	1.221	-
		at2g38390	PER23	0.846	-
		at3g01190	PER27	2.902	-
		at3g03670	PER28	-	0.411
		at3g32980	PER32	0.494	-
		at4g36430	PER49	-	-0.427
		at5g06730	PER54	0.955	-
		at5g51890	PER66	-1.092	-
		at5g64110	PER70	-0.544	-
		at5g64120	PER71	-	-1.122
	Glutathione-S-transferase (GST)	at1g02920	GSTF7	-	-0.47
		at1g02930	GSTF6	-	-0.47
		at1g49860	GSTF14	1.94	-
		at5g17220	GSTF12	1.251	-
		at5g02780	GSTL1	-	-0.786
		at1g10370	GSTU17	-0.858	-
		at1g17180	GSTU25	-	-0.776
		at1g69930	GSTU11	-	-1.311
		at2g29450	GSTU5	-	-0.651
		at5g62480	GSTU9	-	-0.843
Receptor kinases
	CRK/stress-antifung	at3g22060	-	-	-0.701
		at4g04490	CRK36	0.65	-
		at4g04500	CRK37	1.02	-
		at4g23210	CRK13	0.925	-
		at4g23215	-	-	-2.478
		at4g23250	CRK17	0.406	-
		at4g23290	CRK21	0.549	-
		at4g23310	CRK23	1.134	-
	LRR	at2g15080	RLP19	0.457	-
		at2g25440	RLP20	1.142	-
		at2g32660	RLP22	1.789	-
		at2g32680	RLP23	0.778	-
		at3g24900	RLP39	1.121	-
		at3g24982	RLP40	0.78	-
		at3g11010	RLP34	0.598	-
		at4g08850	MIK2	0.474	-
		at5g25910	RLP52	0.664
		at5g27060	RLP53	0.777
		at5g46330	FLS2	-	0.555
	L-lectin	at5g01550	LECRKA4.2	1.594	-
	G-lectin	at1g11300	-	0.417	-
	Malectin	at5g38990	-	0.408	-
	LRR-Malectin	at1g51790	-	0.897	-
	WAK	at1g21240	WAK3	0.613	-
		at1g79680	WAKL10	0.628	-
	TIR/CC-NBS-LRR	at1g10920	LOV1	-	0.56
		at1g31540	-	0.454	-
		at3g25510	-	0.727	-
		at4g19520	-	0.426	-
		at5g05400		-	0.504
		at5g44870	LAZ5	0.432	-
		at5g46260	-	0.393	-
Transcription factors (TFs)
	ERF/AP2	at1g12610	DREB1F	-	2.133
		at4g25490	DREB1B	-	0.946
		at5g51990	DREB1D	-	1.056
		at1g19210	ERF017	-	1.639
		at1g74930	ERF018	-	0.765
		at1g77640	ERF03	-0.655	-
		at2g20880	ERF053	-	0.958
		at3g60490	ERF035	-	0.421
		at1g43160	ERF113	-1.513	-
	b-ZIP	at1g21740	at1g21740	-0.542	-
		at3g58120	BZIP61	-0.599	-
		at2g42380	BZIP34	-0.493	-
	WRKY	at1g18860*	WRKY61	1.176	0.556
		at2g44745	WRKY12	-0.603	-
		at2g46400	WRKY46	-	0.661
		at4g01250*	WRKY22	-0.595	-0.627
		at4g01720	WRKY47	0.602	-
		at4g04450	WRKY42	-	0.743
		at5g13080	WRKY75	0.971	-
		at5g24110	WRKY30	-	-1.696
	MYB	at1g09540	MYB61	-	-0.499
		at1g66380	MYB114	0.594	-
		at1g70000	at1g70000	0.457	-
		at2g46830	CCA1	0.687	-
		at2g47190*	MYB2	1.065	-1.045
		at3g06490	MYB108	-	-0.727
		at4g34990	MYB32	-	-0.44
		at4g38620	MYB4	-	-0.499
		at4g39250	MYB2	0.887	-
	DOF	at5g39660	CDF2	-	0.46
		at5g60850	DOF5.4	-	0.522
Secondary metabolites
Wax	Fatty acid biosynthesis	at1g02190	at1g02190	-1.22	-
		at1g02205*	CER1	-1.025	-0.592
	Fatty acid elongation	at1g19440	KCS4	-0.446	-
		at1g25450	KCS5	-0.566	-
Glucosinolates	Biosynthesis	at2g22330	CYP79B3	-	0.449
		at3g19710	BCAT4	-	0.487
		at4g13770	CYP83A1	-	0.739
		at5g23010	MAN1	-	0.576
	Degradation	at1g54020	at1g54020	0.423	-
		at1g52040	MBP1	0.419	-
		at5g22300	NIT4	0.395	-
		at5g25980	TGG2	-	1.37
		at5g26000	TGG1	-	1.455
		at5g48180	NSP5	0.378	-
	Transport	at4g12030	BASS5	-	0.594
Phenylpropanoids	Biosynthesis	at1g32100	PRR1	-0.804	-
		at3g50740	UGT72E1	0.38
		at3g61990	OMTF3	0.383	-
		at4g36220	CYP84A1/FAH1	-	0.73
		at5g66690	UGT72E2	0.647	-
Flavonoids	Anthocyanin biosynthesis	at1g17020	SRG1	0.504	-
		at1g53520	FAP3	-0.639	-
		at1g56650	MYB75	0.71	-
		at3g21420	LBO1	-	-0.471
		at3g29590	5MAT	0.993	-
		at3g51240	F3H	-	1.309
		at4g12310	CYP706A5	0.376	-
		at4g22880	LDOX	0.665	-
		at5g42800	DFR	0.806	-
		at5g54060	UF3GT	1.144	-
		at5g66220	CHI2	-0.591	-
	Flavonol biosynthesis	at5g63600	FLS5	0.879	-
		at5g49690	at5g49691	2.192	-
Pathogenesis-related proteins (PR-Proteins)
PR-2	β-1,3-Glucanases	at3g57260*	PR-2	0.677	-1.805
PR-3	Chitinases	at2g43620	-	-	-1.69651
		at3g12500	PR-3	-	0.639363
		at3g47540	F1P2.90	-	-0.473353
		at4g19720		-	-0.570629
		at4g19810	ChiC	-	-0.428645
PR-5	Thaumatin-like	at1g77700	-	-0.981592	-
		at4g38660	-	-0.640796	-
PR-10	Bet v I allergen	at1g70850	MPL34	1.63297	-
PR-12	Plant defensin	at2g26010	PDF1.3	0.861	-
		at5g44420	PDF1.2	0.716	-
		at2g02100	PDF2.2	-0.506302	-
		at2g02130	PDF2.3	-0.4184	-
PR-13	Thionin	at1g25275	-	-	-0.486052
		at1g66100	-	-0.892722	-
		at1g72260	THI2.1	0.959312	-
		at5g36910	THI2.2	-1.08393	-
PR-14	Lipid-transfer protein	at3g08770	LTP6	-0.626099	-
		at5g59310	LTP4	-2.32213	-
		at5g59320	LTP3	-1.08537	-
Heat-Shock Proteins (HSPs)
Heat-shock proteins	Hsp100	at1g74310	HSP101	-	-0.669
	Hsp90	at5g52640	HSP90.1	-	-0.526
	Hsp70	at1g09080	BIP3	-	1.328
		at1g16030	Hsp70B	-	-0.731
	Hsp60	at3g62570	at3g62571	-0.89	-
	Hsp40	at1g71000	at1g71001	-	-1.53
		at1g72416	at1g72417	-	-0.754
		at2g20560	at2g20561	-	-0.463
		at3g08970	ERDJ3A	-	-0.706
	Hsp20	at1g07400	HSP17.8	-	-1.044
		at1g52560	HSP26.5	-	-1.015
		at1g53540	HSP17.6C	-	-0.883
		at1g54050	HSP14.4B	-	-0.742
		at1g59860	HSP17.6A	-	-1.482
		at2g17880	at2g17880	-0.506	-
		at2g29500	HSP17.6B	-	-1.091
		at4g10250	HSP22	-	-1.129
		at4g25200	HSP23.6	-	-1.015
		at4g27670	HSP21	-	-0.87
		at4g36040	ATJ11	-	0.402
		at5g04890	RTM2	-0.777	-
		at5g12020	HSP17.6	-	-0.959
		at5g12030	HSP17.6A	-	-0.69
		at5g47590	MNJ7.18	-	0.979
		at5g51440	HSP23.5	-	-0.668
Heat-shock factor (HSF)		at2g26150	HSFA2	-	-0.807
Nitrogen metabolism
Uptake and transporter	Nitrate	at1g32450*	NRT1.5	0.52	0.546
		at1g08090	NRT2.1	-	0.539
		at1g12940	NRT2.5	0.739	-
		at5g60770	NRT2.4	-	0.574
	Ammonium	at1g64780	AMT1-2	0.403	-
		at3g24300	AMT1-3	1.04388	-
	Urea	at5g45380	DUR3	0.588324	-
	Others amino acids	at2g34960	CAT5	0.696243	-
		at4g21120	CAT1	0.982605	-
		at1g77380	APP3	0.6713	-
		at5g23810	AAP7	-0.473237	-
Assimilation	Nitrate	at1g77760*	NIA1	0.438	0.636
		at2g15620	NIR1	-	0.427
		at3g48530	KING1	-	0.450718
		at5g50950	FUM2	-0.974171	-
	Ammonium	at5g16570	GLN1-4	0.516	-
		at5g37600	GLN1-1	0.48	-
